# Supplementary material for: N,N-Bis(pyridin-2-ylmeth­yl)cyclo­hexa­namine
Source: Acta Crystallogr Sect E Struct Rep Online. 2012 Jun 23;68(Pt 7):o2194–5. doi: 10.1107/S1600536812027572 (PMC3393994; doi:10.1107/S1600536812027572)
Supplement: Supplementary file 1 [file e-68-o2194-sup1.cif]

##############################################################################
#                                                                            #
# This CIF contains the data in a paper accepted for publication in          #
# Acta Crystallographica Section E. It conforms to the requirements of       #
# Notes for Authors for Acta Crystallographica Section E, and has been       #
# peer reviewed under the auspices of the IUCr Commission on Journals.       #
#                                                                            #
# Full details of the Crystallographic Information File format               #
# are given in the paper "The Crystallographic Information File (CIF):       #
# a New Standard Archive File for Crystallography" by S. R. Hall, F. H.      #
# Allen and I. D. Brown [Acta Cryst. (1991), A47, 655-685].                  #
#                                                                            #
# The current version of the core CIF dictionary is obtainable from          #
# ftp://ftp.iucr.org/pub/cif_core.dic.                                       #
#                                                                            #
# Software is freely available for graphical display of the structure(s)     #
# in this CIF. For information consult the CIF software page                 #
# http://www.iucr.org/resources/cif/software.                                #
#                                                                            #
# This file may be used for bona fide research purposes within the           #
# scientific community so long as proper attribution is given to the journal # 
# article from which it was obtained.                                        #
#                                                                            #
##############################################################################
data_I
_audit_creation_method     SHELXL-97
_chemical_name_systematic
;
<i>N</i>,<i>N</i>-Bis(pyridin-2-ylmethyl)cyclohexanamine
;
_chemical_name_common     ?
_chemical_formula_moiety     'C18 H23 N3'
_chemical_formula_sum     'C18 H23 N3'
_chemical_formula_iupac     'C18 H23 N3'
_chemical_formula_weight     281.39
_chemical_melting_point     ?
_symmetry_cell_setting     monoclinic
_symmetry_space_group_name_H-M     'C c'
_symmetry_space_group_name_Hall     'C -2yc'
loop_
    _symmetry_equiv_pos_as_xyz
    'x, y, z'
    'x, -y, z+1/2'
    'x+1/2, y+1/2, z'
    'x+1/2, -y+1/2, z+1/2'
_cell_length_a     6.2272(2)
_cell_length_b     18.1729(7)
_cell_length_c     14.3213(5)
_cell_angle_alpha     90.00
_cell_angle_beta     102.118(4)
_cell_angle_gamma     90.00
_cell_volume     1584.57(10)
_cell_formula_units_Z     4
_cell_measurement_reflns_used     2134
_cell_measurement_theta_min     3.5
_cell_measurement_theta_max     32.1
_cell_measurement_temperature     120(2)
_exptl_crystal_description     planar
_exptl_crystal_colour     colourless
_exptl_crystal_size_max     0.60
_exptl_crystal_size_mid     0.50
_exptl_crystal_size_min     0.30
_exptl_crystal_density_diffrn     1.180
_exptl_crystal_density_meas     ?
_exptl_crystal_density_method     'not measured'
_exptl_crystal_F_000     608
_exptl_absorpt_coefficient_mu     0.071
_exptl_absorpt_correction_type     multi-scan
_exptl_absorpt_process_details     '(Blessing, 1995)'
_exptl_absorpt_correction_T_min     0.9588
_exptl_absorpt_correction_T_max     0.9791
_exptl_special_details
;
Yield: 1.3432 g (40%), colourless block crystals. ^1^H NMR
(400 MHz, CDCl~3~) \d
(p.p.m.): 8.58 (d, 2H); 8.50--7.60 (m, 4H); 7.05 (t, 2H); 3.39 (s, 4H); 2.55
(m, 1H); 1.90 (d, 2H); 1.8 (m, 2H); 1.60 (d, 2H); 1.35 (m, 2H); 1.19 (m, 2H).
^13^C NMR (100 MHz, CDCl~3~) \d / p.p.m.: 27.0; 29; 57.0; 60.5; 122.0; 123.0;
136.0; 148.0; 161. IR (KBr, 4000--400 cm^-1^): 2958--2854 (alkyl C---H
stretch); 1589 C=N (pyridyl). MS---ES+, m/e: 282.2069, (<i>M</i> +1)+. Anal.
Calc. for C~18~H~23~N~3~: C, 76.81; H, 8.24; N, 14.93; Found: C, 76.8; H,
8.18; N, 14.89.
;
_diffrn_ambient_temperature     120(2)
_diffrn_radiation_type     MoK\a
_diffrn_radiation_wavelength     0.71073
_diffrn_radiation_source     'fine-focus sealed tube'
_diffrn_radiation_monochromator     graphite
_diffrn_measurement_device_type     'Oxford Diffraction Xcalibur 2 CCD'
_diffrn_measurement_method     'omega scans at fixed theta angles'
_diffrn_detector_area_resol_mean     ?
_diffrn_reflns_number     7854
_diffrn_reflns_av_R_equivalents     0.0332
_diffrn_reflns_av_sigmaI/netI     0.0374
_diffrn_reflns_theta_min     3.53
_diffrn_reflns_theta_max     32.06
_diffrn_reflns_theta_full     25.00
_diffrn_measured_fraction_theta_max     0.910
_diffrn_measured_fraction_theta_full     0.998
_diffrn_reflns_limit_h_min     -9
_diffrn_reflns_limit_h_max     6
_diffrn_reflns_limit_k_min     -26
_diffrn_reflns_limit_k_max     25
_diffrn_reflns_limit_l_min     -20
_diffrn_reflns_limit_l_max     20
_diffrn_standards_number     0
_diffrn_standards_interval_count     0
_diffrn_standards_interval_time     0
_diffrn_standards_decay_%     0
_refine_special_details
;
Refinement of <i>F</i>^2^ against ALL reflections. The weighted <i>R</i>-factor
<i>wR</i> and goodness of fit <i>S</i> are based on <i>F</i>^2^, conventional
<i>R</i>-factors <i>R</i> are based on <i>F</i>, with <i>F</i> set to zero for
negative <i>F</i>^2^. The threshold expression of <i>F</i>^2^ >
2\s(<i>F</i>^2^) is used only for calculating <i>R</i>-factors(gt) <i>etc</i>.
and is not relevant to the choice of reflections for refinement.
<i>R</i>-factors based on <i>F</i>^2^ are statistically about twice as large
as those based on <i>F</i>, and <i>R</i>- factors based on ALL data will be
even larger.
;
_reflns_number_total     2521
_reflns_number_gt     2134
_reflns_threshold_expression     I>2\s(I)
_refine_ls_structure_factor_coef     Fsqd
_refine_ls_matrix_type     full
_refine_ls_R_factor_all     0.0471
_refine_ls_R_factor_gt     0.0381
_refine_ls_wR_factor_gt     0.0827
_refine_ls_wR_factor_ref     0.0853
_refine_ls_goodness_of_fit_ref     0.976
_refine_ls_restrained_S_all     0.976
_refine_ls_number_reflns     2134
_refine_ls_number_parameters     190
_refine_ls_number_restraints     2
_refine_ls_hydrogen_treatment     constr
_refine_ls_weighting_scheme     calc
_refine_ls_weighting_details
         'calc w=1/[\s^2^(Fo^2^)+(0.0530P)^2^+0.0000P] where P=(Fo^2^+2Fc^2^)/3'
_atom_sites_solution_hydrogens     geom
_atom_sites_solution_primary     direct
_atom_sites_solution_secondary     difmap
_refine_ls_shift/su_max     0.000
_refine_ls_shift/su_mean     0.000
_refine_diff_density_max     0.149
_refine_diff_density_min     -0.251
_refine_ls_extinction_method     none
_refine_ls_extinction_coef     ?
loop_
    _atom_type_symbol
    _atom_type_description
    _atom_type_scat_dispersion_real
    _atom_type_scat_dispersion_imag
    _atom_type_scat_source
    'C' 'C' 0.0033 0.0016
                         'International Tables Vol C Tables 4.2.6.8 and 6.1.1.4'
    'H' 'H' 0.0000 0.0000
                         'International Tables Vol C Tables 4.2.6.8 and 6.1.1.4'
    'N' 'N' 0.0061 0.0033
                         'International Tables Vol C Tables 4.2.6.8 and 6.1.1.4'
_computing_data_collection     'CrysAlis CCD (Oxford Diffraction, 2008)'
_computing_cell_refinement     'CrysAlis CCD (Oxford Diffraction, 2008)'
_computing_data_reduction     'CrysAlis RED (Oxford Diffraction, 2008)'
_computing_structure_solution     'SHELXS97 (Sheldrick, 2008)'
_computing_structure_refinement     'SHELXL97 (Sheldrick, 2008)'
_computing_molecular_graphics     'WinGX (Farrugia, 1999)'
_computing_publication_material     'publCIF (Westrip, 2010)'
loop_
    _atom_site_type_symbol
    _atom_site_label
    _atom_site_fract_x
    _atom_site_fract_y
    _atom_site_fract_z
    _atom_site_U_iso_or_equiv
    _atom_site_adp_type
    _atom_site_calc_flag
    _atom_site_refinement_flags
    _atom_site_occupancy
    _atom_site_symmetry_multiplicity
    _atom_site_disorder_assembly
    _atom_site_disorder_group
    C C1 0.8715(2) 0.26180(9) 0.20552(11) 0.0220(3) Uani d . 1 1 . .
    H H1A 1.0103 0.2846 0.1967 0.026 Uiso calc R 1 1 . .
    H H1B 0.9082 0.2135 0.2369 0.026 Uiso calc R 1 1 . .
    C C2 0.7709(2) 0.31007(8) 0.27025(10) 0.0186(3) Uani d . 1 1 . .
    C C3 0.5510(2) 0.30374(9) 0.27499(11) 0.0235(3) Uani d . 1 1 . .
    H H3 0.4570 0.2709 0.2338 0.028 Uiso calc R 1 1 . .
    C C4 0.4709(3) 0.34586(10) 0.34038(12) 0.0258(3) Uani d . 1 1 . .
    H H4 0.3215 0.3420 0.3451 0.031 Uiso calc R 1 1 . .
    C C5 0.6111(3) 0.39369(10) 0.39884(12) 0.0265(3) Uani d . 1 1 . .
    H H5 0.5610 0.4230 0.4449 0.032 Uiso calc R 1 1 . .
    C C6 0.8260(3) 0.39748(9) 0.38825(12) 0.0253(3) Uani d . 1 1 . .
    H H6 0.9221 0.4308 0.4278 0.030 Uiso calc R 1 1 . .
    C C7 0.7975(3) 0.18410(9) 0.06711(11) 0.0219(3) Uani d . 1 1 . .
    H H7A 0.9583 0.1856 0.0719 0.026 Uiso calc R 1 1 . .
    H H7B 0.7258 0.1839 -0.0015 0.026 Uiso calc R 1 1 . .
    C C8 0.7384(3) 0.11434(8) 0.11310(11) 0.0215(3) Uani d . 1 1 . .
    C C9 0.5374(3) 0.10687(10) 0.14035(12) 0.0270(3) Uani d . 1 1 . .
    H H9 0.4348 0.1463 0.1310 0.032 Uiso calc R 1 1 . .
    C C10 0.4884(3) 0.04184(10) 0.18101(13) 0.0310(4) Uani d . 1 1 . .
    H H10 0.3523 0.0358 0.2002 0.037 Uiso calc R 1 1 . .
    C C11 0.6412(3) -0.01444(10) 0.19330(13) 0.0313(4) Uani d . 1 1 . .
    H H11 0.6137 -0.0598 0.2216 0.038 Uiso calc R 1 1 . .
    C C12 0.8340(3) -0.00279(10) 0.16339(14) 0.0321(4) Uani d . 1 1 . .
    H H12 0.9380 -0.0417 0.1713 0.039 Uiso calc R 1 1 . .
    C C13 0.7079(2) 0.31684(8) 0.05181(11) 0.0196(3) Uani d . 1 1 . .
    H H13 0.6855 0.3590 0.0936 0.024 Uiso calc R 1 1 . .
    C C14 0.9088(3) 0.33578(9) 0.01086(12) 0.0240(3) Uani d . 1 1 . .
    H H14A 1.0392 0.3406 0.0636 0.029 Uiso calc R 1 1 . .
    H H14B 0.9370 0.2955 -0.0315 0.029 Uiso calc R 1 1 . .
    C C15 0.8733(3) 0.40755(10) -0.04551(13) 0.0304(4) Uani d . 1 1 . .
    H H15A 1.0034 0.4179 -0.0730 0.036 Uiso calc R 1 1 . .
    H H15B 0.8567 0.4485 -0.0020 0.036 Uiso calc R 1 1 . .
    C C16 0.6690(3) 0.40310(10) -0.12573(12) 0.0295(4) Uani d . 1 1 . .
    H H16A 0.6455 0.4510 -0.1593 0.035 Uiso calc R 1 1 . .
    H H16B 0.6910 0.3652 -0.1725 0.035 Uiso calc R 1 1 . .
    C C17 0.4681(3) 0.38384(10) -0.08605(12) 0.0285(4) Uani d . 1 1 . .
    H H17A 0.3395 0.3782 -0.1395 0.034 Uiso calc R 1 1 . .
    H H17B 0.4367 0.4245 -0.0449 0.034 Uiso calc R 1 1 . .
    C C18 0.5024(3) 0.31257(10) -0.02789(12) 0.0250(3) Uani d . 1 1 . .
    H H18A 0.3726 0.3034 0.0003 0.030 Uiso calc R 1 1 . .
    H H18B 0.5165 0.2709 -0.0707 0.030 Uiso calc R 1 1 . .
    N N1 0.7294(2) 0.24994(7) 0.11224(9) 0.0197(3) Uani d . 1 1 . .
    N N2 0.9074(2) 0.35684(7) 0.32526(10) 0.0219(3) Uani d . 1 1 . .
    N N3 0.8852(2) 0.05990(8) 0.12380(11) 0.0268(3) Uani d . 1 1 . .
loop_
    _atom_site_aniso_label
    _atom_site_aniso_U_11
    _atom_site_aniso_U_22
    _atom_site_aniso_U_33
    _atom_site_aniso_U_12
    _atom_site_aniso_U_13
    _atom_site_aniso_U_23
    C1 0.0195(7) 0.0269(8) 0.0196(7) 0.0041(6) 0.0039(5) 0.0007(6)
    C2 0.0202(7) 0.0190(7) 0.0164(6) 0.0021(5) 0.0033(5) 0.0032(5)
    C3 0.0205(7) 0.0296(8) 0.0199(7) -0.0015(6) 0.0031(6) -0.0010(6)
    C4 0.0231(7) 0.0326(9) 0.0235(7) 0.0012(6) 0.0089(6) 0.0022(7)
    C5 0.0319(8) 0.0269(8) 0.0231(7) 0.0061(7) 0.0114(6) -0.0004(6)
    C6 0.0289(8) 0.0217(8) 0.0249(7) 0.0004(6) 0.0043(6) -0.0015(6)
    C7 0.0248(7) 0.0214(7) 0.0212(7) 0.0019(6) 0.0090(6) 0.0002(6)
    C8 0.0253(7) 0.0221(7) 0.0173(6) -0.0018(6) 0.0049(6) -0.0011(6)
    C9 0.0246(8) 0.0273(8) 0.0302(8) -0.0003(6) 0.0081(7) -0.0021(7)
    C10 0.0311(8) 0.0324(9) 0.0317(9) -0.0092(7) 0.0114(7) -0.0034(7)
    C11 0.0393(10) 0.0259(8) 0.0277(8) -0.0097(7) 0.0048(7) 0.0014(7)
    C12 0.0336(9) 0.0242(9) 0.0384(10) 0.0013(7) 0.0072(8) 0.0044(8)
    C13 0.0198(7) 0.0208(7) 0.0187(6) 0.0015(6) 0.0049(5) -0.0010(6)
    C14 0.0224(7) 0.0251(8) 0.0248(7) -0.0013(6) 0.0058(6) 0.0008(6)
    C15 0.0363(9) 0.0266(9) 0.0282(8) -0.0056(7) 0.0065(7) 0.0020(7)
    C16 0.0395(10) 0.0269(8) 0.0211(7) 0.0012(7) 0.0041(7) 0.0029(6)
    C17 0.0291(8) 0.0307(8) 0.0234(7) 0.0062(7) 0.0002(6) 0.0014(7)
    C18 0.0205(7) 0.0295(8) 0.0238(7) 0.0003(6) 0.0016(6) 0.0027(6)
    N1 0.0226(6) 0.0211(6) 0.0157(6) 0.0025(5) 0.0048(5) -0.0003(5)
    N2 0.0215(6) 0.0202(6) 0.0238(6) 0.0006(5) 0.0040(5) 0.0008(5)
    N3 0.0282(7) 0.0224(7) 0.0308(7) 0.0022(6) 0.0080(6) 0.0018(6)
_geom_special_details
;
All s.u.'s (except the s.u. in the dihedral angle between two l.s. planes) are
estimated using the full covariance matrix. The cell s.u.'s are taken into
account individually in the estimation of s.u.'s in distances, angles and
torsion angles; correlations between s.u.'s in cell parameters are only used
when they are defined by crystal symmetry. An approximate (isotropic)
treatment of cell s.u.'s is used for estimating s.u.'s involving l.s. planes.
;
loop_
    _geom_bond_atom_site_label_1
    _geom_bond_atom_site_label_2
    _geom_bond_site_symmetry_2
    _geom_bond_distance
    _geom_bond_publ_flag
    C1 N1 . 1.4554(19) ?
    C1 C2 . 1.505(2) ?
    C1 H1A . 0.9900 ?
    C1 H1B . 0.9900 ?
    C2 N2 . 1.3359(19) ?
    C2 C3 . 1.390(2) ?
    C3 C4 . 1.381(2) ?
    C3 H3 . 0.9500 ?
    C4 C5 . 1.383(2) ?
    C4 H4 . 0.9500 ?
    C5 C6 . 1.380(2) ?
    C5 H5 . 0.9500 ?
    C6 N2 . 1.345(2) ?
    C6 H6 . 0.9500 ?
    C7 N1 . 1.4642(19) ?
    C7 C8 . 1.509(2) ?
    C7 H7A . 0.9900 ?
    C7 H7B . 0.9900 ?
    C8 N3 . 1.334(2) ?
    C8 C9 . 1.394(2) ?
    C9 C10 . 1.380(2) ?
    C9 H9 . 0.9500 ?
    C10 C11 . 1.383(3) ?
    C10 H10 . 0.9500 ?
    C11 C12 . 1.373(3) ?
    C11 H11 . 0.9500 ?
    C12 N3 . 1.341(2) ?
    C12 H12 . 0.9500 ?
    C13 N1 . 1.4821(19) ?
    C13 C18 . 1.528(2) ?
    C13 C14 . 1.528(2) ?
    C13 H13 . 1.0000 ?
    C14 C15 . 1.526(2) ?
    C14 H14A . 0.9900 ?
    C14 H14B . 0.9900 ?
    C15 C16 . 1.527(2) ?
    C15 H15A . 0.9900 ?
    C15 H15B . 0.9900 ?
    C16 C17 . 1.520(3) ?
    C16 H16A . 0.9900 ?
    C16 H16B . 0.9900 ?
    C17 C18 . 1.530(2) ?
    C17 H17A . 0.9900 ?
    C17 H17B . 0.9900 ?
    C18 H18A . 0.9900 ?
    C18 H18B . 0.9900 ?
loop_
    _geom_angle_atom_site_label_1
    _geom_angle_atom_site_label_2
    _geom_angle_atom_site_label_3
    _geom_angle_site_symmetry_1
    _geom_angle_site_symmetry_3
    _geom_angle
    _geom_angle_publ_flag
    N1 C1 C2 . . 113.59(12) ?
    N1 C1 H1A . . 108.8 ?
    C2 C1 H1A . . 108.8 ?
    N1 C1 H1B . . 108.8 ?
    C2 C1 H1B . . 108.8 ?
    H1A C1 H1B . . 107.7 ?
    N2 C2 C3 . . 122.37(14) ?
    N2 C2 C1 . . 116.00(13) ?
    C3 C2 C1 . . 121.58(14) ?
    C4 C3 C2 . . 119.13(15) ?
    C4 C3 H3 . . 120.4 ?
    C2 C3 H3 . . 120.4 ?
    C3 C4 C5 . . 119.17(15) ?
    C3 C4 H4 . . 120.4 ?
    C5 C4 H4 . . 120.4 ?
    C6 C5 C4 . . 117.92(15) ?
    C6 C5 H5 . . 121.0 ?
    C4 C5 H5 . . 121.0 ?
    N2 C6 C5 . . 123.87(16) ?
    N2 C6 H6 . . 118.1 ?
    C5 C6 H6 . . 118.1 ?
    N1 C7 C8 . . 111.97(12) ?
    N1 C7 H7A . . 109.2 ?
    C8 C7 H7A . . 109.2 ?
    N1 C7 H7B . . 109.2 ?
    C8 C7 H7B . . 109.2 ?
    H7A C7 H7B . . 107.9 ?
    N3 C8 C9 . . 122.00(15) ?
    N3 C8 C7 . . 116.69(14) ?
    C9 C8 C7 . . 121.29(14) ?
    C10 C9 C8 . . 119.52(16) ?
    C10 C9 H9 . . 120.2 ?
    C8 C9 H9 . . 120.2 ?
    C9 C10 C11 . . 118.68(17) ?
    C9 C10 H10 . . 120.7 ?
    C11 C10 H10 . . 120.7 ?
    C12 C11 C10 . . 118.01(16) ?
    C12 C11 H11 . . 121.0 ?
    C10 C11 H11 . . 121.0 ?
    N3 C12 C11 . . 124.36(17) ?
    N3 C12 H12 . . 117.8 ?
    C11 C12 H12 . . 117.8 ?
    N1 C13 C18 . . 110.69(13) ?
    N1 C13 C14 . . 115.35(12) ?
    C18 C13 C14 . . 110.47(13) ?
    N1 C13 H13 . . 106.6 ?
    C18 C13 H13 . . 106.6 ?
    C14 C13 H13 . . 106.6 ?
    C15 C14 C13 . . 110.87(14) ?
    C15 C14 H14A . . 109.5 ?
    C13 C14 H14A . . 109.5 ?
    C15 C14 H14B . . 109.5 ?
    C13 C14 H14B . . 109.5 ?
    H14A C14 H14B . . 108.1 ?
    C14 C15 C16 . . 110.99(14) ?
    C14 C15 H15A . . 109.4 ?
    C16 C15 H15A . . 109.4 ?
    C14 C15 H15B . . 109.4 ?
    C16 C15 H15B . . 109.4 ?
    H15A C15 H15B . . 108.0 ?
    C17 C16 C15 . . 110.62(14) ?
    C17 C16 H16A . . 109.5 ?
    C15 C16 H16A . . 109.5 ?
    C17 C16 H16B . . 109.5 ?
    C15 C16 H16B . . 109.5 ?
    H16A C16 H16B . . 108.1 ?
    C16 C17 C18 . . 111.50(14) ?
    C16 C17 H17A . . 109.3 ?
    C18 C17 H17A . . 109.3 ?
    C16 C17 H17B . . 109.3 ?
    C18 C17 H17B . . 109.3 ?
    H17A C17 H17B . . 108.0 ?
    C13 C18 C17 . . 111.29(14) ?
    C13 C18 H18A . . 109.4 ?
    C17 C18 H18A . . 109.4 ?
    C13 C18 H18B . . 109.4 ?
    C17 C18 H18B . . 109.4 ?
    H18A C18 H18B . . 108.0 ?
    C1 N1 C7 . . 110.47(12) ?
    C1 N1 C13 . . 112.17(12) ?
    C7 N1 C13 . . 114.30(12) ?
    C2 N2 C6 . . 117.52(14) ?
    C8 N3 C12 . . 117.42(15) ?
loop_
    _geom_torsion_atom_site_label_1
    _geom_torsion_atom_site_label_2
    _geom_torsion_atom_site_label_3
    _geom_torsion_atom_site_label_4
    _geom_torsion_site_symmetry_1
    _geom_torsion_site_symmetry_2
    _geom_torsion_site_symmetry_3
    _geom_torsion_site_symmetry_4
    _geom_torsion
    _geom_torsion_publ_flag
    N1 C1 C2 N2 . . . . -142.02(14) ?
    N1 C1 C2 C3 . . . . 40.6(2) ?
    N2 C2 C3 C4 . . . . -1.6(2) ?
    C1 C2 C3 C4 . . . . 175.56(14) ?
    C2 C3 C4 C5 . . . . 0.6(2) ?
    C3 C4 C5 C6 . . . . 0.6(2) ?
    C4 C5 C6 N2 . . . . -0.8(3) ?
    N1 C7 C8 N3 . . . . -140.81(14) ?
    N1 C7 C8 C9 . . . . 40.9(2) ?
    N3 C8 C9 C10 . . . . 1.0(2) ?
    C7 C8 C9 C10 . . . . 179.14(15) ?
    C8 C9 C10 C11 . . . . -0.2(3) ?
    C9 C10 C11 C12 . . . . -0.6(3) ?
    C10 C11 C12 N3 . . . . 0.7(3) ?
    N1 C13 C14 C15 . . . . -176.97(13) ?
    C18 C13 C14 C15 . . . . 56.58(17) ?
    C13 C14 C15 C16 . . . . -57.35(18) ?
    C14 C15 C16 C17 . . . . 56.55(19) ?
    C15 C16 C17 C18 . . . . -55.53(19) ?
    N1 C13 C18 C17 . . . . 175.48(13) ?
    C14 C13 C18 C17 . . . . -55.51(17) ?
    C16 C17 C18 C13 . . . . 55.43(18) ?
    C2 C1 N1 C7 . . . . -159.59(13) ?
    C2 C1 N1 C13 . . . . 71.62(17) ?
    C8 C7 N1 C1 . . . . 73.28(16) ?
    C8 C7 N1 C13 . . . . -159.09(13) ?
    C18 C13 N1 C1 . . . . -159.74(12) ?
    C14 C13 N1 C1 . . . . 73.93(15) ?
    C18 C13 N1 C7 . . . . 73.51(16) ?
    C14 C13 N1 C7 . . . . -52.83(17) ?
    C3 C2 N2 C6 . . . . 1.4(2) ?
    C1 C2 N2 C6 . . . . -175.90(14) ?
    C5 C6 N2 C2 . . . . -0.2(2) ?
    C9 C8 N3 C12 . . . . -0.9(2) ?
    C7 C8 N3 C12 . . . . -179.15(15) ?
    C11 C12 N3 C8 . . . . 0.1(3) ?
loop_
    _geom_hbond_atom_site_label_d
    _geom_hbond_atom_site_label_h
    _geom_hbond_atom_site_label_a
    _geom_hbond_site_symmetry_a
    _geom_hbond_distance_dh
    _geom_hbond_distance_ha
    _geom_hbond_distance_da
    _geom_hbond_angle_dha
    _geom_hbond_publ_flag
    C4 H4 N2 1_455 0.95 2.547 3.475(2) 165.70(10)
                                                yes
    C11 H11 N2 3_445 0.95 2.637 3.511(2) 153.10(10)
                                                  yes
_iucr_refine_instructions_details
;
TITL 1 in Cc
CELL  0.71073   6.2272  18.1729  14.3213   90.000  102.118   90.000
ZERR     4.00   0.0002   0.0007   0.0005    0.000    0.004    0.000
LATT  -7
SYMM    X, - Y, 1/2 + Z
SFAC  C    H    N
UNIT  72   92   12
MERG   3
FMAP   2
PLAN    5
SIZE     0.30   0.50   0.60
ACTA    50.00
BOND   $H
CONF
WGHT     0.05300
L.S.   4
TEMP  -153.00
FVAR     4.52431
MOLE    1
C1    1    0.871523    0.261803    0.205524    11.00000    0.01947    0.02687 =
        0.01957    0.00069    0.00393    0.00414
AFIX   23
H1A   2    1.010293    0.284564    0.196651    11.00000   -1.20000
H1B   2    0.908181    0.213540    0.236889    11.00000   -1.20000
AFIX    0
C2    1    0.770890    0.310071    0.270249    11.00000    0.02020    0.01901 =
        0.01643    0.00322    0.00334    0.00214
C3    1    0.550999    0.303739    0.274990    11.00000    0.02050    0.02960 =
        0.01990   -0.00100    0.00312   -0.00151
AFIX   43
H3    2    0.457008    0.270867    0.233796    11.00000   -1.20000
AFIX    0
C4    1    0.470943    0.345862    0.340376    11.00000    0.02312    0.03259 =
        0.02348    0.00217    0.00891    0.00115
AFIX   43
H4    2    0.321464    0.342017    0.345120    11.00000   -1.20000
AFIX    0
C5    1    0.611073    0.393695    0.398837    11.00000    0.03190    0.02693 =
        0.02311   -0.00042    0.01136    0.00606
AFIX   43
H5    2    0.560965    0.423041    0.444858    11.00000   -1.20000
AFIX    0
C6    1    0.825974    0.397480    0.388255    11.00000    0.02888    0.02167 =
        0.02487   -0.00154    0.00435    0.00045
AFIX   43
H6    2    0.922089    0.430761    0.427803    11.00000   -1.20000
AFIX    0
C7    1    0.797455    0.184098    0.067114    11.00000    0.02481    0.02145 =
        0.02119    0.00023    0.00900    0.00195
AFIX   23
H7A   2    0.958311    0.185620    0.071878    11.00000   -1.20000
H7B   2    0.725760    0.183883   -0.001475    11.00000   -1.20000
AFIX    0
C8    1    0.738386    0.114339    0.113096    11.00000    0.02533    0.02213 =
        0.01729   -0.00107    0.00485   -0.00175
C9    1    0.537359    0.106870    0.140348    11.00000    0.02462    0.02729 =
        0.03022   -0.00210    0.00814   -0.00031
AFIX   43
H9    2    0.434832    0.146276    0.130993    11.00000   -1.20000
AFIX    0
C10   1    0.488355    0.041840    0.181006    11.00000    0.03105    0.03240 =
        0.03166   -0.00340    0.01143   -0.00918
AFIX   43
H10   2    0.352320    0.035840    0.200174    11.00000   -1.20000
AFIX    0
C11   1    0.641219   -0.014443    0.193303    11.00000    0.03926    0.02590 =
        0.02769    0.00138    0.00477   -0.00966
AFIX   43
H11   2    0.613664   -0.059808    0.221597    11.00000   -1.20000
AFIX    0
C12   1    0.833996   -0.002786    0.163392    11.00000    0.03359    0.02424 =
        0.03840    0.00444    0.00717    0.00134
AFIX   43
H12   2    0.937990   -0.041738    0.171281    11.00000   -1.20000
AFIX    0
C13   1    0.707938    0.316841    0.051805    11.00000    0.01978    0.02081 =
        0.01870   -0.00104    0.00486    0.00146
AFIX   13
H13   2    0.685491    0.358999    0.093605    11.00000   -1.20000
AFIX    0
C14   1    0.908788    0.335777    0.010862    11.00000    0.02236    0.02510 =
        0.02480    0.00080    0.00578   -0.00131
AFIX   23
H14A  2    1.039179    0.340566    0.063616    11.00000   -1.20000
H14B  2    0.937007    0.295462   -0.031481    11.00000   -1.20000
AFIX    0
C15   1    0.873282    0.407555   -0.045513    11.00000    0.03629    0.02656 =
        0.02816    0.00199    0.00653   -0.00559
AFIX   23
H15A  2    1.003354    0.417889   -0.072995    11.00000   -1.20000
H15B  2    0.856686    0.448528   -0.002021    11.00000   -1.20000
AFIX    0
C16   1    0.669037    0.403100   -0.125730    11.00000    0.03948    0.02694 =
        0.02106    0.00286    0.00406    0.00115
AFIX   23
H16A  2    0.645451    0.450973   -0.159313    11.00000   -1.20000
H16B  2    0.691020    0.365192   -0.172481    11.00000   -1.20000
AFIX    0
C17   1    0.468076    0.383839   -0.086054    11.00000    0.02906    0.03073 =
        0.02340    0.00141    0.00021    0.00619
AFIX   23
H17A  2    0.339460    0.378200   -0.139480    11.00000   -1.20000
H17B  2    0.436736    0.424536   -0.044935    11.00000   -1.20000
AFIX    0
C18   1    0.502403    0.312568   -0.027891    11.00000    0.02050    0.02949 =
        0.02378    0.00267    0.00160    0.00026
AFIX   23
H18A  2    0.372650    0.303379    0.000263    11.00000   -1.20000
H18B  2    0.516546    0.270854   -0.070653    11.00000   -1.20000
AFIX    0
N1    3    0.729403    0.249936    0.112241    11.00000    0.02263    0.02114 =
        0.01569   -0.00034    0.00481    0.00252
N2    3    0.907415    0.356840    0.325262    11.00000    0.02146    0.02024 =
        0.02378    0.00083    0.00399    0.00060
N3    3    0.885223    0.059904    0.123797    11.00000    0.02817    0.02236 =
        0.03075    0.00182    0.00802    0.00220
HKLF    4
END
;
data_global
_journal_date_recd_electronic     2012-06-06
_journal_date_accepted     2012-06-18
_journal_name_full     'Acta Crystallographica, Section E'
_journal_year     2012
_journal_volume     68
_journal_issue      7
_journal_page_first     o2194
_journal_page_last     o2195
_journal_paper_category     QO
_journal_paper_doi     10.1107/S1600536812027572
_journal_coeditor_code     LD2063
_publ_contact_author_name     'Matthew P. Akerman'
_publ_contact_author_address
;
School of Chemistry and Physics
University of KwaZulu-Natal
Private Bag X01
Scottsville 3209
Pietermaritzburg
South Africa
;
_publ_contact_author_email     akermanm@ukzn.ac.za
_publ_contact_author_fax     '+27(0)33 260 5009'
_publ_contact_author_phone     '+27(0)33 260 5293'
_publ_section_title
;
<i>N</i>,<i>N</i>-Bis(pyridin-2-ylmethyl)cyclohexanamine
;
loop_
    _publ_author_name
    _publ_author_address
    'Akerman, Matthew P.'
;
School of Chemistry and Physics
University of KwaZulu-Natal
Private Bag X01
Scottsville 3209
Pietermaritzburg
South Africa
;
    'Chipangura, Mathias'
;
School of Chemistry and Physics
University of KwaZulu-Natal
Private Bag X01
Scottsville 3209
Pietermaritzburg
South Africa
;
    'Mambanda, Allen'
;
School of Chemistry and Physics
University of KwaZulu-Natal
Private Bag X01
Scottsville 3209
Pietermaritzburg
South Africa
;
    'Jaganyi, Deogratius'
;
School of Chemistry and Physics
University of KwaZulu-Natal
Private Bag X01
Scottsville 3209
Pietermaritzburg
South Africa
;
