# Supplementary material for: N,N-Bis(pyridin-2-ylmeth­yl)cyclo­hexa­namine
Source: Acta Crystallogr Sect E Struct Rep Online. 2012 Jun 23;68(Pt 7):o2194–5. doi: 10.1107/S1600536812027572 (PMC3393994; doi:10.1107/S1600536812027572)
Supplement: Supplementary file 2 [file e-68-o2194-Isup2.hkl]

#
# h,k,l, Fc-squared, Fo-squared, sigma(Fo-squared) and status flag
#
data_I
_shelx_title ' BPCHA in C2/c'
_shelx_refln_list_code          4
_shelx_F_calc_maximum      152.96
_exptl_crystal_F_000       608.00
_reflns_d_resolution_high  0.6696
 
loop_
 _symmetry_equiv_pos_as_xyz
 'x, y, z'
 'x, -y, z+1/2'
 'x+1/2, y+1/2, z'
 'x+1/2, -y+1/2, z+1/2'
 
_cell_length_a     6.2272
_cell_length_b    18.1729
_cell_length_c    14.3213
_cell_angle_alpha  90.000
_cell_angle_beta  102.118
_cell_angle_gamma  90.000
 
_shelx_F_squared_multiplier     1.000
 
loop_
 _refln_index_h
 _refln_index_k
 _refln_index_l
 _refln_F_squared_calc
 _refln_F_squared_meas
 _refln_F_squared_sigma
 _refln_observed_status
   2   0   0     5551.97     5184.30     64.66 o
   4   0   0      179.95      148.64      5.39 o
   6   0   0      135.90      136.76     23.46 o
   8   0   0       70.56       69.52     14.38 o
   1   1   0       92.69       89.92      3.27 o
   3   1   0       89.46       88.68      2.83 o
   5   1   0       76.94       75.12      4.68 o
   7   1   0       26.96       22.90      8.60 o
   2   2   0      261.62      279.31      4.30 o
   4   2   0     1034.92     1071.97     14.56 o
   6   2   0      276.47      259.44      6.54 o
   8   2   0        2.66       11.18      9.60 o
   1   3   0     6934.97     6074.40     39.53 o
   3   3   0     1249.86     1387.93     21.30 o
   5   3   0      919.22      950.28     11.00 o
   7   3   0      152.60      154.98      9.34 o
   0   4   0     5465.47     4782.55     87.96 o
   2   4   0      880.01      917.35     14.83 o
   4   4   0      122.51      129.55      3.95 o
   6   4   0       61.69       59.79      5.87 o
   8   4   0       26.93       14.89      9.07 o
   1   5   0     1470.65     1346.19      6.60 o
   3   5   0      113.27      118.77      3.75 o
   5   5   0     1917.63     1890.85     15.25 o
   7   5   0       24.05       13.53      7.05 o
   0   6   0       11.24        6.27      4.82 o
   2   6   0      149.42      155.69      4.54 o
   4   6   0      169.65      182.28      5.32 o
   6   6   0      191.28      187.87      8.75 o
   8   6   0       87.49      103.93     11.55 o
   1   7   0     1143.54     1164.56     11.16 o
   3   7   0       94.39      115.88      3.59 o
   5   7   0      229.91      214.95      8.11 o
   7   7   0      181.10      202.39     12.47 o
   0   8   0        5.86        6.40      4.39 o
   2   8   0      245.36      254.74      7.30 o
   4   8   0      188.82      183.93      5.79 o
   6   8   0        0.20       -0.77      5.31 o
   8   8   0       91.98       94.56     11.64 o
   1   9   0       11.36       19.72      2.44 o
   3   9   0      120.50      117.98      3.61 o
   5   9   0      351.17      370.95      9.47 o
   7   9   0       11.44       13.96     10.39 o
   0  10   0     1169.15     1158.67     48.41 o
   2  10   0     1118.79     1242.72     23.23 o
   4  10   0      905.20      968.22     16.75 o
   6  10   0      156.62      173.91      9.16 o
   8  10   0       31.56       22.91     15.69 o
   1  11   0      446.03      419.34     10.09 o
   3  11   0       25.41       29.68      4.48 o
   5  11   0      132.54      161.03      8.32 o
   7  11   0        0.16       -5.41      9.85 o
   0  12   0      321.07      326.19      7.98 o
   2  12   0      514.48      499.64     10.60 o
   4  12   0      199.29      212.46      9.33 o
   6  12   0       23.50       23.02      7.68 o
   1  13   0      262.23      256.36      8.20 o
   3  13   0       28.66       27.20      4.94 o
   5  13   0      144.29      149.61      8.80 o
   7  13   0       41.76       43.06      8.62 o
   0  14   0     1760.72     1732.09     70.83 o
   2  14   0      418.35      390.05      8.76 o
   4  14   0      466.16      421.70     12.54 o
   6  14   0       15.27       19.42      8.05 o
   1  15   0      817.12      787.88     20.35 o
   3  15   0      104.85       91.32      5.85 o
   5  15   0      462.35      468.45     11.73 o
   7  15   0       31.56       31.37      8.47 o
   0  16   0      416.68      358.93     23.19 o
   2  16   0      325.39      282.56      7.85 o
   4  16   0      231.85      243.74     10.55 o
   6  16   0       32.01       31.43      8.50 o
   1  17   0      388.14      339.24      8.16 o
   3  17   0       74.81       80.55      8.46 o
   5  17   0        0.44        2.37      7.77 o
   0  18   0        7.77       32.68      9.44 o
   2  18   0       67.46       57.63      8.36 o
   4  18   0       69.88       68.32     10.68 o
   6  18   0       14.07       16.56      8.30 o
   1  19   0       27.27       26.38      8.38 o
   3  19   0       44.44       58.47      8.92 o
   5  19   0      113.84      107.30     11.90 o
   0  20   0      680.45      691.89     15.95 o
   2  20   0       20.85       12.67      8.86 o
   4  20   0       30.24       34.86      9.37 o
   1  21   0      248.90      266.31     11.50 o
   3  21   0       10.69       19.34      9.08 o
   5  21   0       58.68       79.23     13.55 o
   0  22   0        2.89       14.49     11.19 o
   2  22   0       61.21       52.95     10.01 o
   4  22   0       18.88       22.54     10.04 o
   1  23   0       29.13       36.27      8.49 o
   3  23   0      101.17      100.01     10.68 o
   0  24   0      255.45      245.35     14.80 o
   2  24   0        2.21        2.75      9.33 o
   1  25   0       20.05       22.17      9.01 o
   3  25   0       26.67       60.59     22.01 o
  -7   1   1       83.47       87.48     10.45 o
  -5   1   1     1306.00     1272.41     22.66 o
  -3   1   1     2827.05     3057.12     29.76 o
  -1   1   1    16184.59    14158.55     35.72 o
   1   1   1    11608.86    10999.96     34.43 o
   3   1   1      108.33      123.81      3.15 o
   5   1   1      313.58      334.61      8.21 o
   7   1   1       73.43       82.34      9.46 o
  -8   2   1        5.16        4.86      9.30 o
  -6   2   1      193.02      182.63      7.61 o
  -4   2   1      274.22      266.41      4.75 o
  -2   2   1       71.57       65.87      2.33 o
   2   2   1      446.28      423.92      4.87 o
   4   2   1     1094.61     1167.98      8.97 o
   6   2   1      133.13      129.28      7.47 o
   8   2   1        9.74        9.38      9.13 o
  -7   3   1       60.59       51.98      7.59 o
  -5   3   1      252.63      274.72      5.53 o
  -3   3   1      734.87      835.43      6.53 o
  -1   3   1      647.64      588.62     11.27 o
   1   3   1      736.22      633.03     13.28 o
   3   3   1      515.33      568.97     11.35 o
   5   3   1       85.49       80.65      4.86 o
   7   3   1        6.22        6.43      6.82 o
  -8   4   1       80.95       63.14     14.11 o
  -6   4   1      351.57      354.48      7.45 o
  -4   4   1      334.24      357.57      4.94 o
  -2   4   1      323.38      331.48      7.95 o
   0   4   1    10211.94     8624.69     46.91 o
   2   4   1     1560.98     1588.95      7.05 o
   4   4   1       51.77       42.04      3.76 o
   6   4   1      150.97      127.08      7.09 o
   8   4   1        1.80        4.29      8.81 o
  -7   5   1       42.48       43.21      6.36 o
  -5   5   1      148.53      160.04      5.08 o
  -3   5   1       51.78       60.50      3.18 o
  -1   5   1      250.17      219.01      4.90 o
   1   5   1        2.32        4.37      2.02 o
   3   5   1      374.97      415.64      7.15 o
   5   5   1       66.74       72.75      5.30 o
   7   5   1      152.98      155.92     12.36 o
  -8   6   1       26.34       42.02     11.64 o
  -6   6   1       98.84       98.26      6.44 o
  -4   6   1      225.18      231.95      7.07 o
  -2   6   1     1853.38     2017.71     12.97 o
   0   6   1      706.15      672.63     11.59 o
   2   6   1      928.96     1001.37     11.54 o
   4   6   1      206.13      215.28      8.63 o
   6   6   1       55.54       50.52      5.67 o
   8   6   1       13.73       18.84     10.46 o
  -7   7   1       58.78       69.58      8.30 o
  -5   7   1       74.33       72.34      4.97 o
  -3   7   1       11.53        7.90      2.80 o
  -1   7   1     1228.33     1273.49     19.07 o
   1   7   1      446.41      428.40     14.48 o
   3   7   1      673.70      723.30      8.71 o
   5   7   1       28.38       23.89      4.92 o
   7   7   1      192.38      202.16     12.44 o
  -8   8   1        9.88       13.58     10.17 o
  -6   8   1       41.87       40.74      7.55 o
  -4   8   1      418.26      431.58      7.53 o
  -2   8   1      265.90      270.43      6.06 o
   0   8   1      390.53      372.54     12.78 o
   2   8   1      509.68      545.71      7.87 o
   4   8   1      292.01      284.59      9.45 o
   6   8   1       29.27       27.69      5.54 o
   8   8   1       27.91       30.47     13.23 o
  -7   9   1      181.54      191.77     14.04 o
  -5   9   1      450.03      473.06     10.01 o
  -3   9   1      101.14      110.17      3.86 o
  -1   9   1       15.41       15.91      3.01 o
   1   9   1      519.94      496.11     12.66 o
   3   9   1       72.21       77.06      3.46 o
   5   9   1      540.79      581.88     10.80 o
   7   9   1       30.85       36.14     10.19 o
  -8  10   1        0.25        8.08     14.27 o
  -6  10   1      167.71      179.56      8.83 o
  -4  10   1      822.57      823.35      9.76 o
  -2  10   1      125.65      131.02      4.34 o
   0  10   1      147.32      137.31      5.16 o
   2  10   1      104.59      109.32      7.96 o
   4  10   1      226.15      251.90      7.77 o
   6  10   1       72.82       82.47      8.07 o
  -7  11   1      138.07      131.28      9.50 o
  -5  11   1      723.23      723.41     15.34 o
  -3  11   1      225.91      224.50      5.79 o
  -1  11   1     1221.52     1275.30     20.10 o
   1  11   1      707.46      635.15     17.17 o
   3  11   1      111.33      117.92      5.83 o
   5  11   1      261.94      288.77      9.41 o
   7  11   1       31.71       33.02     10.12 o
  -6  12   1       55.50       49.29      8.10 o
  -4  12   1      377.04      392.53     13.38 o
  -2  12   1      649.38      649.30     16.19 o
   0  12   1      101.89       87.00      5.27 o
   2  12   1      417.54      400.23      7.24 o
   4  12   1      784.04      805.12     15.19 o
   6  12   1       94.07      107.42      8.73 o
  -7  13   1       16.98       18.86      8.13 o
  -5  13   1      629.69      640.70     10.62 o
  -3  13   1      262.65      252.27      6.37 o
  -1  13   1      122.50      123.20      5.43 o
   1  13   1      411.33      375.73     20.09 o
   3  13   1      141.20      138.79      6.81 o
   5  13   1       44.43       51.74      7.70 o
   7  13   1       26.42       34.08     12.91 o
  -6  14   1       86.66       93.99      8.70 o
  -4  14   1      446.46      459.19      8.74 o
  -2  14   1      621.90      602.46     13.01 o
   0  14   1      500.65      475.60     13.60 o
   2  14   1       46.65       36.72      5.10 o
   4  14   1       66.42       78.28      7.39 o
   6  14   1      114.54      110.76      9.29 o
  -7  15   1        4.53       -0.09      7.98 o
  -5  15   1      311.85      303.53     10.17 o
  -3  15   1      195.60      171.83      6.24 o
  -1  15   1     1770.38     1714.84     14.60 o
   1  15   1      637.36      648.03     17.46 o
   3  15   1      374.17      378.95      9.26 o
   5  15   1       54.92       62.53      8.44 o
   7  15   1       31.11       32.50     10.37 o
  -6  16   1       10.64       10.53      7.83 o
  -4  16   1       12.60       16.66      6.03 o
  -2  16   1        4.91       -1.29      6.19 o
   0  16   1      448.61      438.62     11.02 o
   2  16   1      302.35      288.69     12.11 o
   4  16   1      340.06      382.40     13.32 o
   6  16   1       21.07       27.62      8.74 o
  -7  17   1       24.96       17.91     14.21 o
  -5  17   1       28.02       27.61      7.87 o
  -3  17   1       71.81       75.43      7.56 o
  -1  17   1      398.67      358.21      9.65 o
   1  17   1       34.48       29.05      7.70 o
   3  17   1      244.23      241.20     16.22 o
   5  17   1      185.65      196.26     16.01 o
  -6  18   1       70.57       69.49      9.21 o
  -4  18   1       18.68       17.60      9.58 o
  -2  18   1      249.26      239.29     10.53 o
   0  18   1       77.18       75.95      7.24 o
   2  18   1        2.64        3.00      7.93 o
   4  18   1       55.38       60.37     10.47 o
   6  18   1        7.77        6.05     10.94 o
  -5  19   1       12.12       17.18     10.54 o
  -3  19   1       74.74       90.52      7.72 o
  -1  19   1      126.27      121.59      7.45 o
   1  19   1       86.76       92.85      7.65 o
   3  19   1       31.92       30.99      8.90 o
   5  19   1        9.24       15.99     11.31 o
  -4  20   1        3.97       10.44      8.89 o
  -2  20   1      167.96      153.30      8.47 o
   0  20   1      102.55      113.59      7.99 o
   2  20   1       41.51       29.91      8.98 o
   4  20   1        5.33       16.36     10.59 o
  -5  21   1       86.33       91.86     10.64 o
  -3  21   1       15.83       24.52      9.18 o
  -1  21   1       17.98       22.68      9.12 o
   1  21   1       61.37       67.69      8.42 o
   3  21   1       50.93       51.29      9.52 o
   5  21   1       53.57       40.80     17.79 o
  -4  22   1       33.63       39.18      9.95 o
  -2  22   1       77.13       82.21     10.34 o
   0  22   1      266.10      273.68      9.90 o
   2  22   1       27.89       31.06      8.48 o
   4  22   1       10.11       11.69      9.48 o
  -3  23   1       50.95       50.23     10.25 o
  -1  23   1       52.74       62.76      8.84 o
   1  23   1       43.46       41.81      9.04 o
   3  23   1       33.36       30.28      9.96 o
  -2  24   1       53.65       44.74     10.81 o
   0  24   1       30.21       38.35      8.80 o
   2  24   1       44.91       49.39     10.87 o
  -1  25   1      185.44      190.46     10.57 o
   1  25   1       19.08       18.69      8.92 o
   0  26   1       88.85       73.33     21.49 o
   2  26   1       33.25       45.73     21.00 o
  -8   0   2       88.13      113.90     15.74 o
  -6   0   2      518.62      463.60     43.61 o
  -4   0   2     1004.95     1103.95     13.96 o
  -2   0   2     1748.93     1631.37      7.22 o
   2   0   2     3217.26     3429.51     53.35 o
   4   0   2        2.22        0.39      4.30 o
   6   0   2      312.59      324.21     15.46 o
   8   0   2        0.55        2.42     12.11 o
  -7   1   2       48.90       47.18      6.64 o
  -5   1   2      526.10      525.70     10.18 o
  -3   1   2     2638.53     2776.39     33.72 o
  -1   1   2    11716.66     9941.60     39.24 o
   1   1   2    13600.30    12899.04     45.29 o
   3   1   2      973.35     1029.61     14.90 o
   5   1   2      469.23      472.30      9.09 o
   7   1   2       34.10       34.05      8.65 o
  -8   2   2       20.00       15.65      9.22 o
  -6   2   2      175.22      162.62      6.28 o
  -4   2   2      298.21      324.35      4.29 o
  -2   2   2     3972.19     4108.86     18.41 o
   0   2   2      621.13      499.34     12.75 o
   2   2   2      805.86      841.25      6.53 o
   4   2   2      175.82      189.48      5.39 o
   6   2   2      133.29      128.24      7.39 o
   8   2   2       21.10       28.74      9.27 o
  -9   3   2      115.75       78.15     14.40 o
  -7   3   2       35.86       30.31      6.54 o
  -5   3   2       48.36       48.48      4.32 o
  -3   3   2      603.05      641.20      8.47 o
  -1   3   2      114.31      108.84      2.76 o
   1   3   2     3818.43     3480.20     35.09 o
   3   3   2      437.53      440.31      8.82 o
   5   3   2      510.84      521.16     13.79 o
   7   3   2       85.14       83.83      7.88 o
  -8   4   2      147.94      126.09     12.92 o
  -6   4   2      257.67      243.53      6.15 o
  -4   4   2      319.20      336.89      4.35 o
  -2   4   2     1416.30     1404.56     15.52 o
   0   4   2    20588.17    17601.98     22.37 o
   2   4   2      721.14      727.60      8.50 o
   4   4   2      950.68      958.85     17.16 o
   6   4   2       59.50       54.09      6.88 o
   8   4   2       25.60       17.87      8.46 o
  -7   5   2       83.84       85.01      8.10 o
  -5   5   2      434.80      454.80      8.37 o
  -3   5   2      277.88      306.33      5.51 o
  -1   5   2     2700.57     2504.95     35.36 o
   1   5   2     1027.39      987.75      5.38 o
   3   5   2      573.82      608.94      6.53 o
   5   5   2      271.01      243.11      7.44 o
   7   5   2       84.09       78.95      7.64 o
  -8   6   2       63.57       58.11     12.33 o
  -6   6   2      190.71      172.12      6.44 o
  -4   6   2      343.92      368.90      8.70 o
  -2   6   2      424.55      466.83     13.73 o
   0   6   2      258.82      222.98      8.96 o
   2   6   2      516.38      539.29     20.81 o
   4   6   2      607.97      619.30      7.74 o
   6   6   2      507.84      440.59     42.22 o
   8   6   2       36.37       43.25     11.04 o
  -7   7   2       17.57       24.86      7.77 o
  -5   7   2       33.13       32.95      4.74 o
  -3   7   2       50.82       66.00      3.21 o
  -1   7   2      536.73      544.85      5.43 o
   1   7   2       27.01       33.94      2.48 o
   3   7   2       58.34       57.70      2.82 o
   5   7   2      138.12      134.48      5.92 o
   7   7   2       23.70       31.14      9.83 o
  -8   8   2       20.58       19.79      9.76 o
  -6   8   2       21.02       25.57      6.27 o
  -4   8   2      477.65      485.27      7.03 o
  -2   8   2     1910.54     1896.53     13.75 o
   0   8   2      986.07     1021.93     10.61 o
   2   8   2      357.42      388.84      8.88 o
   4   8   2      430.64      457.56     10.66 o
   6   8   2      301.70      318.03     12.28 o
   8   8   2       23.09       22.65     16.15 o
  -7   9   2       32.42       30.75      8.14 o
  -5   9   2      341.64      357.76     10.03 o
  -3   9   2      173.12      180.92      4.95 o
  -1   9   2     1332.50     1423.35     11.27 o
   1   9   2     1565.76     1582.66     19.90 o
   3   9   2        7.86       12.38      3.29 o
   5   9   2      124.57      120.57      9.68 o
   7   9   2       92.81       93.62     12.90 o
  -8  10   2       68.13       61.44     10.45 o
  -6  10   2       26.69       25.00      6.47 o
  -4  10   2      344.52      339.55      7.22 o
  -2  10   2      600.16      599.29     12.59 o
   0  10   2      920.73      922.25     11.56 o
   2  10   2      201.46      168.45     11.31 o
   4  10   2       31.95       32.58      4.34 o
   6  10   2      100.94       96.58      8.14 o
  -7  11   2      189.41      188.98      9.89 o
  -5  11   2     1129.95     1175.46     12.47 o
  -3  11   2      490.75      473.39     13.19 o
  -1  11   2     1119.06     1179.73      8.83 o
   1  11   2      317.81      304.29     11.72 o
   3  11   2       65.59       66.72      5.86 o
   5  11   2      104.43      112.14      7.99 o
   7  11   2       32.60       30.82     10.50 o
  -8  12   2       46.26       35.18     13.61 o
  -6  12   2      101.29      103.08      7.47 o
  -4  12   2       38.44       43.43      5.62 o
  -2  12   2       70.23       72.56      5.42 o
   0  12   2      307.65      322.61      6.05 o
   2  12   2      192.66      197.47      6.58 o
   4  12   2       23.10       22.81      6.32 o
   6  12   2       34.86       38.29      7.94 o
  -7  13   2        0.50        3.67      7.73 o
  -5  13   2      186.55      195.11      7.79 o
  -3  13   2      111.14       98.82      5.25 o
  -1  13   2       23.98       21.17      4.82 o
   1  13   2     1181.06     1064.07     29.09 o
   3  13   2       69.31       68.96      6.36 o
   5  13   2      460.37      464.53     14.30 o
   7  13   2       28.59       31.38     10.71 o
  -6  14   2      149.34      150.37      9.29 o
  -4  14   2      724.27      655.02     12.36 o
  -2  14   2        4.09        6.06      5.66 o
   0  14   2      520.07      517.78      7.57 o
   2  14   2       31.52       27.39      5.08 o
   4  14   2      226.85      244.58      9.12 o
   6  14   2      152.00      149.98      9.62 o
  -7  15   2        2.11        5.50      8.24 o
  -5  15   2       54.13       54.32      6.76 o
  -3  15   2       71.18       74.77      6.39 o
  -1  15   2      716.47      693.60     18.51 o
   1  15   2      130.34      135.22      9.86 o
   3  15   2      108.83      112.48      7.47 o
   5  15   2      102.49      113.51      9.04 o
   7  15   2       56.50       59.94     16.58 o
  -6  16   2      105.50      111.37     10.30 o
  -4  16   2       70.47       63.61      7.88 o
  -2  16   2      690.30      667.58     12.18 o
   0  16   2     1078.56     1079.04     14.50 o
   2  16   2      338.96      304.79     11.21 o
   4  16   2      393.68      399.30     15.69 o
   6  16   2        3.32       10.70      8.85 o
  -5  17   2       16.89       12.33      8.02 o
  -3  17   2       74.30       71.60      6.97 o
  -1  17   2       13.24       12.48      6.25 o
   1  17   2      169.26      166.89      7.55 o
   3  17   2       58.69       64.78     10.56 o
   5  17   2       90.88       83.79      9.03 o
  -6  18   2       10.77       11.92      9.97 o
  -4  18   2        6.36       11.12      7.14 o
  -2  18   2      114.30      115.75      7.65 o
   0  18   2      107.29      101.53      8.32 o
   2  18   2      127.74      130.81      9.07 o
   4  18   2       26.95       40.35     16.39 o
   6  18   2      193.31      205.51     21.84 o
  -5  19   2       14.76       13.94     10.24 o
  -3  19   2      131.71      125.67      8.01 o
  -1  19   2      747.81      731.71     12.80 o
   1  19   2       19.29       28.37      7.16 o
   3  19   2      118.27      125.80      9.79 o
   5  19   2      126.54      120.08     12.37 o
  -4  20   2       45.28       50.88      7.97 o
  -2  20   2       20.39       10.68      7.61 o
   0  20   2      129.73      139.63      8.19 o
   2  20   2       10.42       12.94      7.55 o
   4  20   2       46.76       59.47      9.73 o
  -5  21   2       41.15       46.51     10.24 o
  -3  21   2       49.30       58.23      8.21 o
  -1  21   2      103.35      112.42      9.47 o
   1  21   2      161.27      167.37      9.15 o
   3  21   2       95.54      100.78     10.50 o
   5  21   2        9.77        2.90     16.99 o
  -4  22   2       31.90       28.87      9.94 o
  -2  22   2       22.49       19.47      8.12 o
   0  22   2        9.93       22.04      9.35 o
   2  22   2       96.47      105.55      8.84 o
   4  22   2       12.01       24.56      9.82 o
  -3  23   2       62.20       67.70     10.36 o
  -1  23   2        6.38       13.69      9.87 o
   1  23   2      193.73      184.30     10.06 o
   3  23   2       20.90       18.37      9.72 o
  -2  24   2        3.09       -2.75      9.66 o
   0  24   2       52.22       49.61      8.78 o
   2  24   2       20.08       19.21      8.76 o
  -1  25   2       31.97       35.52      9.23 o
   1  25   2      191.39      198.22     10.42 o
   0  26   2       20.91       28.07     20.43 o
   2  26   2        3.49       -0.39     18.79 o
  -9   1   3      314.60      270.08     19.75 o
  -7   1   3      129.85      104.23      7.21 o
  -5   1   3      194.51      215.66      4.66 o
  -3   1   3     1532.57     1778.42     18.14 o
  -1   1   3     2413.53     2062.15     19.82 o
   1   1   3     1809.47     1771.10     20.28 o
   3   1   3     1178.75     1228.79     17.30 o
   5   1   3        7.84       11.81      5.39 o
   7   1   3      107.69      109.72      9.80 o
  -8   2   3       42.45       48.15     10.08 o
  -6   2   3      154.79      138.42      5.49 o
  -4   2   3      128.60      160.52      3.50 o
  -2   2   3     7210.91     7275.76     28.22 o
   0   2   3    23397.98    20412.15     76.84 o
   2   2   3     3431.51     3476.27     33.89 o
   4   2   3      346.68      364.56      9.06 o
   6   2   3      116.80      120.50      7.28 o
   8   2   3      102.22      106.43     10.13 o
  -9   3   3       41.71       27.04     12.96 o
  -7   3   3       64.94       69.32      6.82 o
  -5   3   3       11.71       12.76      3.60 o
  -3   3   3     1225.31     1280.03     14.74 o
  -1   3   3     1030.77      923.19     17.32 o
   1   3   3     5407.68     5237.36     43.94 o
   3   3   3     1122.47     1099.38     19.07 o
   5   3   3      372.66      390.22     14.04 o
   7   3   3       53.12       53.46      8.60 o
  -8   4   3       69.30       58.07     11.16 o
  -6   4   3      124.34      124.89      5.55 o
  -4   4   3      529.77      528.96      6.84 o
  -2   4   3      625.19      631.48     10.14 o
   0   4   3     1074.80      972.37     16.04 o
   2   4   3      137.68      158.35      3.82 o
   4   4   3     1700.11     1696.58     15.21 o
   6   4   3      183.04      194.52     11.22 o
   8   4   3       20.04       15.28      8.68 o
  -7   5   3      247.34      236.42      8.07 o
  -5   5   3      522.65      575.02      9.95 o
  -3   5   3      723.23      782.67     17.48 o
  -1   5   3     1375.01     1313.69     15.74 o
   1   5   3      837.15      791.30     12.41 o
   3   5   3      657.58      759.41      9.83 o
   5   5   3      762.13      723.97     12.73 o
   7   5   3      180.54      178.32     11.75 o
  -8   6   3       20.07       19.81      8.09 o
  -6   6   3      123.79      121.18      6.07 o
  -4   6   3      296.98      309.19      7.06 o
  -2   6   3       55.57       51.82      2.75 o
   0   6   3      735.43      676.17      9.03 o
   2   6   3       41.46       41.87      2.80 o
   4   6   3      992.59     1022.64      9.93 o
   6   6   3       11.79        8.42      5.95 o
   8   6   3       45.85       59.58     16.45 o
  -7   7   3        2.46        4.93      6.66 o
  -5   7   3       85.61       84.80      5.38 o
  -3   7   3       12.25       11.39      3.57 o
  -1   7   3     4384.13     4512.99     18.08 o
   1   7   3      937.63      957.64     11.99 o
   3   7   3      157.15      146.34      4.99 o
   5   7   3     1404.38     1274.36     69.25 o
   7   7   3        0.52       -0.98      9.48 o
  -8   8   3        7.47        0.78      7.74 o
  -6   8   3       76.88       68.96      6.67 o
  -4   8   3     1051.51     1007.18     18.72 o
  -2   8   3     1271.11     1249.25      7.34 o
   0   8   3     1094.10     1075.57     15.68 o
   2   8   3      503.66      535.16     14.65 o
   4   8   3      165.13      160.97      6.82 o
   6   8   3      121.18      124.08     12.40 o
  -7   9   3       13.40       21.08      6.99 o
  -5   9   3      181.70      184.04      7.11 o
  -3   9   3      907.90      879.34      8.09 o
  -1   9   3      578.52      627.03     11.07 o
   1   9   3      573.24      626.66      8.99 o
   3   9   3      140.26      141.73      8.03 o
   5   9   3      114.69      123.59      7.58 o
   7   9   3       38.82       46.78     10.47 o
  -8  10   3        7.95        7.53      7.96 o
  -6  10   3       79.83       72.07      6.90 o
  -4  10   3      686.51      655.96     10.59 o
  -2  10   3      236.39      236.07      6.40 o
   0  10   3      466.17      458.96     13.70 o
   2  10   3       55.76       52.12      3.98 o
   4  10   3       48.65       48.01      4.55 o
   6  10   3       11.77       10.76      9.08 o
  -7  11   3       10.40       13.49      7.00 o
  -5  11   3      195.64      200.28      7.32 o
  -3  11   3       31.50       32.66      5.62 o
  -1  11   3      326.17      331.46      6.03 o
   1  11   3      108.76      105.42      3.94 o
   3  11   3       63.80       69.15      5.80 o
   5  11   3      216.98      213.92      9.09 o
   7  11   3       59.76       63.09     10.89 o
  -8  12   3       31.25       22.96     16.15 o
  -6  12   3      154.26      162.61      7.86 o
  -4  12   3     1419.78     1307.17     21.95 o
  -2  12   3      164.95      181.84      5.74 o
   0  12   3      210.31      209.22      5.45 o
   2  12   3       89.21       97.03      5.53 o
   4  12   3      309.68      320.85      9.16 o
   6  12   3       69.00       74.61     12.64 o
  -7  13   3       23.95       24.80      7.75 o
  -5  13   3       44.30       46.88      6.17 o
  -3  13   3       62.69       53.41      6.26 o
  -1  13   3       59.24       65.82      6.24 o
   1  13   3      452.41      402.27      7.99 o
   3  13   3      185.20      190.42      7.70 o
   5  13   3      246.94      270.07     10.07 o
   7  13   3        7.36        9.48     10.44 o
  -6  14   3       65.28       62.76      7.11 o
  -4  14   3      225.66      207.68     12.50 o
  -2  14   3      129.83      135.24      6.33 o
   0  14   3      369.75      367.94      7.01 o
   2  14   3      129.03      121.35      6.37 o
   4  14   3      172.83      189.17      8.91 o
   6  14   3       55.55       54.19     10.38 o
  -7  15   3      226.31      203.62     14.47 o
  -5  15   3       23.67       20.90      7.58 o
  -3  15   3       81.41       72.52      6.26 o
  -1  15   3      534.36      501.12      9.77 o
   1  15   3      707.93      671.28     14.78 o
   3  15   3      163.58      147.44      7.71 o
   5  15   3      218.66      224.70     10.23 o
  -6  16   3        2.62        7.07      8.00 o
  -4  16   3      133.94      110.66      9.96 o
  -2  16   3      110.96      103.05      6.88 o
   0  16   3       92.79       96.22      6.33 o
   2  16   3      115.82      112.48      9.74 o
   4  16   3       10.74       20.12      7.74 o
   6  16   3       30.84       37.56     10.65 o
  -7  17   3       63.58       46.69     12.04 o
  -5  17   3       23.11       23.75      8.13 o
  -3  17   3      119.82      123.06      7.30 o
  -1  17   3      310.40      299.19      8.08 o
   1  17   3      198.68      205.52      7.74 o
   3  17   3      170.26      174.16     11.83 o
   5  17   3       92.70       92.68     10.71 o
  -6  18   3       56.64       46.35     10.46 o
  -4  18   3        5.38        8.26      6.90 o
  -2  18   3       91.06       93.14      7.43 o
   0  18   3      414.99      403.91     10.69 o
   2  18   3      336.30      318.29      8.81 o
   4  18   3      130.12      126.52     20.68 o
  -5  19   3       29.33       34.71      7.74 o
  -3  19   3       32.47       38.89      7.38 o
  -1  19   3      299.34      291.50      8.88 o
   1  19   3       13.35       29.09      7.19 o
   3  19   3      223.44      220.94     10.83 o
   5  19   3       28.65       27.43     11.60 o
  -6  20   3       65.36       54.84     13.94 o
  -4  20   3       55.61       61.67      8.08 o
  -2  20   3       54.45       47.52      7.78 o
   0  20   3       26.43       20.00      8.74 o
   2  20   3       59.40       72.77      8.01 o
   4  20   3      155.75      179.85     13.05 o
  -5  21   3       72.93       70.24     10.34 o
  -3  21   3       19.38       25.88      7.73 o
  -1  21   3      127.25      143.42      9.81 o
   1  21   3       26.48       23.90      7.88 o
   3  21   3       16.66       15.54      9.59 o
  -4  22   3       13.07       13.26      8.21 o
  -2  22   3       52.54       53.31      9.12 o
   0  22   3      116.61      126.94      8.82 o
   2  22   3       29.31       19.84      8.13 o
   4  22   3       20.73       18.88     16.84 o
  -3  23   3       54.89       75.64      9.05 o
  -1  23   3       48.94       55.11      9.78 o
   1  23   3       95.53       97.59      9.24 o
   3  23   3        0.54        3.07      9.90 o
  -2  24   3       38.43       58.48     17.91 o
   0  24   3       32.74       35.64      8.65 o
   2  24   3       41.46       29.58      8.76 o
  -1  25   3       27.57       34.53      9.22 o
   1  25   3        5.43        7.62      8.65 o
   0  26   3       68.81       42.28     20.89 o
  -8   0   4      522.92      545.14     25.40 o
  -6   0   4      526.02      468.98     13.41 o
  -4   0   4      316.87      360.61     16.43 o
  -2   0   4     3388.86     3253.63     60.29 o
   0   0   4     7189.92     6592.57     59.45 o
   2   0   4     2628.76     2971.06     44.95 o
   4   0   4      574.52      560.30     30.20 o
   6   0   4      314.28      311.59     15.19 o
   8   0   4       23.37       18.62     11.58 o
  -9   1   4       41.88       37.13     14.33 o
  -7   1   4       45.40       39.24      6.55 o
  -5   1   4      160.67      148.36      4.62 o
  -3   1   4     1475.59     1588.84     26.54 o
  -1   1   4      211.95      197.02      4.01 o
   1   1   4     2779.03     2844.50     29.12 o
   3   1   4      313.73      323.04      5.67 o
   5   1   4      506.64      491.63      9.47 o
   7   1   4       21.80       24.76      8.21 o
  -8   2   4      107.54       88.07      8.62 o
  -6   2   4       17.66       14.46      5.14 o
  -4   2   4       88.94       83.20      3.15 o
  -2   2   4      604.46      659.65      5.40 o
   0   2   4    12619.67    11473.21     62.40 o
   2   2   4     1150.74     1162.33      7.71 o
   4   2   4      232.66      250.08      6.57 o
   6   2   4       85.99       93.35      7.29 o
   8   2   4        3.46        9.49      8.24 o
  -7   3   4       78.49       73.54      6.15 o
  -5   3   4      410.34      357.84      6.75 o
  -3   3   4      273.88      267.07      3.89 o
  -1   3   4      765.05      728.59     13.39 o
   1   3   4      401.73      379.24      9.93 o
   3   3   4      224.90      243.64      4.74 o
   5   3   4     1062.95     1031.59     15.07 o
   7   3   4       57.78       53.71      8.78 o
  -8   4   4       15.51       13.67      7.60 o
  -6   4   4       16.45       18.07      4.62 o
  -4   4   4      107.26      102.52      3.23 o
  -2   4   4     1567.66     1579.36     22.72 o
   0   4   4     5748.68     5478.12     21.73 o
   2   4   4      103.89      113.67      3.78 o
   4   4   4      196.50      189.57      6.73 o
   6   4   4       64.12       64.62      6.91 o
   8   4   4        9.13        2.77     11.00 o
  -7   5   4      103.98      114.77      5.94 o
  -5   5   4      359.55      367.16      8.94 o
  -3   5   4       80.93       82.35      3.31 o
  -1   5   4     3011.49     2962.32     29.66 o
   1   5   4     2326.51     2395.43     40.53 o
   3   5   4       59.08       62.66      3.93 o
   5   5   4       47.97       43.14      5.80 o
   7   5   4       77.78       63.41      8.91 o
  -8   6   4       47.34       40.80     10.35 o
  -6   6   4      177.84      173.33      7.30 o
  -4   6   4       36.81       44.33      4.56 o
  -2   6   4     2136.54     2153.16     24.15 o
   0   6   4     8470.07     8711.81     36.41 o
   2   6   4      747.10      796.09     18.50 o
   4   6   4      163.82      153.65      5.35 o
   6   6   4       90.22       86.46      8.21 o
  -7   7   4       23.18       20.90      6.71 o
  -5   7   4      468.84      439.16      9.21 o
  -3   7   4      270.76      268.05     11.75 o
  -1   7   4      758.91      756.48     10.39 o
   1   7   4     1541.02     1570.23     12.82 o
   3   7   4      753.00      749.69     18.12 o
   5   7   4       46.78       53.45      5.85 o
   7   7   4       79.88       84.94     10.80 o
  -8   8   4        6.76        3.74      9.60 o
  -6   8   4       42.98       39.31      6.36 o
  -4   8   4     1707.44     1739.91     21.97 o
  -2   8   4     1113.58     1232.56     19.46 o
   0   8   4     5900.90     6357.33     47.88 o
   2   8   4      133.48      158.18      3.80 o
   4   8   4      135.22      130.34      8.32 o
   6   8   4       20.80       25.10      6.82 o
  -7   9   4       43.43       51.53      7.43 o
  -5   9   4      652.97      627.48      9.52 o
  -3   9   4      104.25       83.47      5.36 o
  -1   9   4      112.06      104.24      4.55 o
   1   9   4      555.52      574.88      6.55 o
   3   9   4      255.53      267.99      9.83 o
   5   9   4       45.83       39.81      5.58 o
   7   9   4      272.23      283.37     13.67 o
  -8  10   4       33.88       34.23     10.36 o
  -6  10   4       59.64       54.69      6.51 o
  -4  10   4      796.87      772.11     10.76 o
  -2  10   4      181.21      163.37     11.84 o
   0  10   4      727.72      756.22     12.18 o
   2  10   4      295.87      276.41      8.10 o
   4  10   4       57.07       57.91      5.52 o
   6  10   4       95.13      111.28     10.43 o
  -7  11   4      167.61      157.73     10.74 o
  -5  11   4      249.61      244.72      7.35 o
  -3  11   4      154.25      142.08      5.98 o
  -1  11   4       76.88       93.72      5.02 o
   1  11   4       10.65       14.11      3.05 o
   3  11   4      430.14      455.88     13.90 o
   5  11   4       52.90       50.96      7.46 o
   7  11   4       87.67       84.54     11.40 o
  -8  12   4       12.68        6.58     16.37 o
  -6  12   4      124.09      141.15      7.34 o
  -4  12   4      779.75      771.35     14.14 o
  -2  12   4      571.10      554.16     14.84 o
   0  12   4        0.03        2.42      3.07 o
   2  12   4       23.74       36.85      5.44 o
   4  12   4      134.34      134.07      8.03 o
   6  12   4        6.37       12.53      9.28 o
  -7  13   4      106.16      100.38     10.99 o
  -5  13   4      261.99      256.08     13.24 o
  -3  13   4       36.12       33.48      5.55 o
  -1  13   4      177.46      166.02      6.12 o
   1  13   4      387.05      382.69      6.99 o
   3  13   4      237.84      224.09      8.28 o
   5  13   4      345.09      365.79     11.00 o
   7  13   4       29.15       10.10     15.38 o
  -6  14   4        4.20        3.54      7.66 o
  -4  14   4       62.77       60.47      7.04 o
  -2  14   4      292.72      283.20      7.66 o
   0  14   4      151.48      157.15      6.21 o
   2  14   4     1643.82     1694.20     18.57 o
   4  14   4       99.15      101.44      8.08 o
   6  14   4        3.48        8.57      9.24 o
  -7  15   4       51.43       55.66     12.28 o
  -5  15   4      141.09      127.89      9.57 o
  -3  15   4      195.39      189.69      7.21 o
  -1  15   4      973.08     1026.09     38.49 o
   1  15   4       90.00       87.60      7.47 o
   3  15   4       33.74       30.51      6.72 o
   5  15   4       59.27       64.43      8.70 o
  -6  16   4      171.74      151.74     15.52 o
  -4  16   4      101.54       94.75      7.16 o
  -2  16   4      840.59      863.05     12.62 o
   0  16   4       77.08       83.67      6.38 o
   2  16   4        6.05       13.97      6.87 o
   4  16   4       97.72       91.81      8.54 o
   6  16   4       75.78       80.47     11.55 o
  -5  17   4       78.77       77.90      8.48 o
  -3  17   4       57.41       58.77      6.63 o
  -1  17   4      393.59      399.26     12.04 o
   1  17   4      126.88      142.47      7.42 o
   3  17   4       71.85       61.04     10.69 o
   5  17   4       78.86       75.19      9.25 o
  -6  18   4       15.22       16.31      8.11 o
  -4  18   4      150.42      138.31      9.65 o
  -2  18   4        1.06        4.46      6.78 o
   0  18   4      587.88      598.87     12.24 o
   2  18   4       15.60       22.49      6.92 o
   4  18   4      127.78      131.50     17.96 o
  -5  19   4       34.48       40.22      8.03 o
  -3  19   4       68.61       75.20      7.71 o
  -1  19   4       76.20       74.37      7.37 o
   1  19   4       64.80       74.70      7.70 o
   3  19   4      311.29      335.48     11.64 o
   5  19   4       70.99       58.05     11.92 o
  -6  20   4       17.76       38.86     22.00 o
  -4  20   4       10.54       12.25      7.72 o
  -2  20   4       63.38       70.22      8.10 o
   0  20   4      241.42      239.87     10.73 o
   2  20   4       38.66       35.52      7.52 o
   4  20   4       59.63       70.97     11.95 o
  -5  21   4        4.51       12.39      8.31 o
  -3  21   4       28.07       24.78      8.09 o
  -1  21   4       71.28       78.38      9.41 o
   1  21   4       21.86       25.65      7.98 o
   3  21   4      137.77      138.34     10.88 o
  -4  22   4       52.99       63.16      8.74 o
  -2  22   4       46.90       57.07      8.29 o
   0  22   4       94.95      116.29      9.03 o
   2  22   4       50.15       53.84      9.61 o
   4  22   4       88.61       82.82     17.75 o
  -3  23   4       10.65       13.61      8.57 o
  -1  23   4        4.06        7.70      9.28 o
   1  23   4       15.50        5.68      8.37 o
   3  23   4        6.46       12.72     10.06 o
  -2  24   4      181.28      197.25     11.46 o
   0  24   4       54.87       61.97      9.04 o
   2  24   4        2.54        0.30      9.74 o
  -1  25   4       33.64       45.81      9.34 o
   1  25   4       60.92       31.60     12.66 o
   0  26   4       29.47       25.61     19.84 o
  -7   1   5      111.86      118.42      7.38 o
  -5   1   5       30.11       28.26      3.81 o
  -3   1   5     2990.56     3151.94     39.37 o
  -1   1   5       84.64       79.73      3.68 o
   1   1   5     2963.32     3216.93     16.74 o
   3   1   5      260.09      274.07      9.88 o
   5   1   5      732.48      821.60     14.40 o
   7   1   5       26.82       25.58      8.34 o
  -8   2   5       83.72       90.00      8.92 o
  -6   2   5      211.26      187.64      7.28 o
  -4   2   5      220.37      235.41      4.78 o
  -2   2   5      851.95      889.10      7.47 o
   0   2   5      885.58      817.85      9.43 o
   2   2   5     3244.78     3452.97     78.17 o
   4   2   5      402.02      435.39      8.07 o
   6   2   5      195.80      177.42      8.01 o
   8   2   5        5.63        2.16     10.90 o
  -7   3   5       27.94       22.63      6.63 o
  -5   3   5      526.90      497.01     15.93 o
  -3   3   5      800.31      836.18     13.25 o
  -1   3   5       90.36       78.42      2.42 o
   1   3   5     1220.09     1360.69     19.45 o
   3   3   5     1402.36     1444.64     11.41 o
   5   3   5      199.94      191.76      7.73 o
   7   3   5       58.63       49.41      8.65 o
  -8   4   5       10.54        9.32      8.33 o
  -6   4   5      334.11      291.93      7.15 o
  -4   4   5      226.07      212.82      5.23 o
  -2   4   5     1111.64     1109.73     14.31 o
   0   4   5      542.78      513.20      4.71 o
   2   4   5      762.52      858.65      8.48 o
   4   4   5      140.92      138.66      6.09 o
   6   4   5       99.98      104.97      7.33 o
   8   4   5       19.31       13.72     11.44 o
  -7   5   5       23.48       25.52      6.10 o
  -5   5   5       83.45       90.46      5.26 o
  -3   5   5      866.24      867.27     14.11 o
  -1   5   5      929.01      958.31      8.91 o
   1   5   5      554.28      532.47      4.58 o
   3   5   5       97.87      102.90      4.27 o
   5   5   5       29.11       28.34      5.91 o
   7   5   5        6.08        9.09      6.75 o
  -8   6   5        9.80        5.66     15.32 o
  -6   6   5       73.29       70.79      5.98 o
  -4   6   5      715.37      709.40     15.24 o
  -2   6   5      738.37      720.68     15.32 o
   0   6   5      485.58      518.19     12.40 o
   2   6   5      813.63      868.56      9.42 o
   4   6   5      362.47      336.45     11.20 o
   6   6   5       41.98       35.92      6.50 o
  -7   7   5       40.56       37.61      8.16 o
  -5   7   5     1967.46     1890.35     55.86 o
  -3   7   5     1084.12     1037.87      9.66 o
  -1   7   5     4426.23     4737.40     24.31 o
   1   7   5      654.47      669.38      6.22 o
   3   7   5      202.13      203.08      7.36 o
   5   7   5       95.41       94.47      6.64 o
   7   7   5       87.62      103.13     11.06 o
  -8   8   5       66.24       60.46     11.08 o
  -6   8   5        2.79        3.94      5.95 o
  -4   8   5        4.28        2.86      5.64 o
  -2   8   5      444.80      457.20      5.02 o
   0   8   5      387.48      390.29      9.00 o
   2   8   5      128.13      124.07      3.46 o
   4   8   5      155.36      148.19      5.67 o
   6   8   5        3.20        1.41      6.15 o
  -7   9   5       40.17       48.02     11.23 o
  -5   9   5      231.07      222.00      8.38 o
  -3   9   5      591.15      546.91     14.70 o
  -1   9   5      533.96      519.17     10.00 o
   1   9   5      483.81      520.99      7.12 o
   3   9   5       67.82       65.19      5.04 o
   5   9   5       16.21       13.15      5.52 o
   7   9   5       13.56       13.71     10.00 o
  -8  10   5       25.65       20.30     11.10 o
  -6  10   5       36.94       37.93      7.62 o
  -4  10   5       60.66       58.28      6.05 o
  -2  10   5      626.72      564.83      9.63 o
   0  10   5       15.17       20.15      3.34 o
   2  10   5      738.90      721.50     13.31 o
   4  10   5      202.20      208.37      8.03 o
   6  10   5       53.96       65.84      9.95 o
  -7  11   5       26.69       25.96     13.38 o
  -5  11   5       46.38       46.08      6.97 o
  -3  11   5       23.47       25.14      4.55 o
  -1  11   5        9.00        7.48      3.15 o
   1  11   5      164.71      161.45      4.31 o
   3  11   5       11.93       13.76      4.06 o
   5  11   5        1.41        1.88      7.97 o
   7  11   5        2.79       10.48     10.25 o
  -8  12   5        4.03        3.46     16.24 o
  -6  12   5       66.77       60.69      8.03 o
  -4  12   5      100.85      101.64      6.88 o
  -2  12   5      275.81      266.28      6.27 o
   0  12   5      170.11      165.99      4.57 o
   2  12   5      310.72      329.48      8.57 o
   4  12   5      200.19      196.83      8.59 o
   6  12   5      170.89      163.27     12.06 o
  -7  13   5       58.07       61.27     11.92 o
  -5  13   5       45.39       47.45      7.08 o
  -3  13   5      930.80      863.02     23.17 o
  -1  13   5       84.24       98.30      7.23 o
   1  13   5      575.27      574.57     15.57 o
   3  13   5      361.79      337.83     12.51 o
   5  13   5       42.07       29.72      9.40 o
  -6  14   5       35.91       40.78      7.72 o
  -4  14   5       66.01       64.42      6.16 o
  -2  14   5      151.75      138.81      7.42 o
   0  14   5      429.26      444.27      8.06 o
   2  14   5        1.94        7.88      5.16 o
   4  14   5        8.36       14.86      7.31 o
   6  14   5        4.30       10.58     13.44 o
  -7  15   5       21.13       26.34     11.50 o
  -5  15   5       78.23       73.96     10.99 o
  -3  15   5      292.00      273.33      8.28 o
  -1  15   5      140.72      135.19      6.56 o
   1  15   5      239.99      207.56      8.40 o
   3  15   5      177.44      183.63      8.43 o
   5  15   5      154.60      160.02     11.66 o
  -6  16   5       76.93       80.50     12.36 o
  -4  16   5      237.36      230.38      7.90 o
  -2  16   5      215.48      196.91      9.49 o
   0  16   5      472.77      509.56      9.21 o
   2  16   5       46.60       47.15      7.39 o
   4  16   5       10.37       12.56      7.66 o
   6  16   5      182.76      198.32     19.57 o
  -5  17   5       37.97       34.07      7.29 o
  -3  17   5      226.81      219.73      7.91 o
  -1  17   5      718.94      727.33     14.24 o
   1  17   5      169.08      147.50      8.80 o
   3  17   5       56.49       69.72     10.49 o
   5  17   5       25.59       29.60     15.11 o
  -6  18   5      118.05      108.87     11.78 o
  -4  18   5       61.91       67.42      7.58 o
  -2  18   5       45.85       36.50      7.09 o
   0  18   5      155.18      167.26      9.65 o
   2  18   5       88.57       77.40      8.65 o
   4  18   5       62.23       74.24     11.76 o
  -5  19   5       22.07       21.32      7.35 o
  -3  19   5        5.41        6.11      7.33 o
  -1  19   5       83.00       98.96      7.62 o
   1  19   5       47.44       59.80      7.63 o
   3  19   5       93.42       97.81     26.77 o
  -6  20   5       19.21       24.69     20.29 o
  -4  20   5        8.97        1.63      7.39 o
  -2  20   5      133.01      140.43      8.52 o
   0  20   5      225.73      236.23     13.12 o
   2  20   5       72.23       73.52      9.25 o
   4  20   5       61.59       73.44     11.84 o
  -5  21   5      127.99      144.59     13.49 o
  -3  21   5       35.05       29.90      8.61 o
  -1  21   5      167.28      182.07     10.35 o
   1  21   5       26.59       36.04      8.03 o
   3  21   5       19.92       24.22     15.40 o
  -4  22   5       24.55       18.65      8.20 o
  -2  22   5       30.96       41.14      8.31 o
   0  22   5       55.41       53.92      9.95 o
   2  22   5       30.43       32.90      9.59 o
   4  22   5       61.49       46.24     17.15 o
  -3  23   5      126.56      133.47      9.74 o
  -1  23   5      210.74      222.74     11.43 o
   1  23   5        5.04        7.37      8.28 o
   3  23   5      305.55      242.88     22.33 o
  -2  24   5       51.56       55.34     10.02 o
   0  24   5       17.57       20.28      8.71 o
   2  24   5        5.49       -5.22     17.31 o
  -1  25   5       66.02       74.68     10.41 o
   0  26   5        0.49       -7.04     17.63 o
  -8   0   6      136.20      163.11     17.84 o
  -6   0   6      277.92      243.96     10.44 o
  -4   0   6      629.68      643.25     10.29 o
  -2   0   6     3588.34     3642.62     40.57 o
   0   0   6      145.97      160.42      3.46 o
   2   0   6     1548.50     1696.28     13.73 o
   4   0   6     1041.97     1070.20     35.80 o
   6   0   6      646.36      599.38     20.37 o
  -7   1   6       11.54       16.85     10.10 o
  -5   1   6       91.51       86.43      5.48 o
  -3   1   6      215.09      214.52      5.32 o
  -1   1   6       93.78       96.29      3.64 o
   1   1   6     2206.13     2319.37     13.69 o
   3   1   6       48.30       45.74      4.58 o
   5   1   6      153.76      157.14      7.17 o
   7   1   6       82.42       74.48      9.30 o
  -8   2   6        1.92        4.46     10.85 o
  -6   2   6       41.59       35.63      7.34 o
  -4   2   6      200.46      195.53      4.64 o
  -2   2   6      524.86      503.95     11.86 o
   0   2   6     1350.21     1328.08     21.78 o
   2   2   6     2361.47     2519.68     13.63 o
   4   2   6      645.13      664.77      9.72 o
   6   2   6      100.38      101.02      8.68 o
  -9   3   6      130.32      133.33     17.61 o
  -7   3   6       80.96       77.23      8.69 o
  -5   3   6      215.02      178.32      5.65 o
  -3   3   6     1561.70     1612.95      9.07 o
  -1   3   6      241.76      234.49      7.05 o
   1   3   6     1222.08     1199.13     54.16 o
   3   3   6      386.71      433.09      7.50 o
   5   3   6      274.69      281.88      9.45 o
   7   3   6      149.52      142.94     10.36 o
  -8   4   6      261.35      294.28     14.63 o
  -6   4   6      447.84      414.44      9.99 o
  -4   4   6      348.90      334.78      8.14 o
  -2   4   6      588.51      600.59     10.26 o
   0   4   6      152.03      147.13      3.63 o
   2   4   6      401.59      452.18      5.66 o
   4   4   6       21.45       23.16      5.35 o
   6   4   6       90.56       95.73      7.45 o
  -7   5   6       80.59       76.58      8.97 o
  -5   5   6      287.29      285.30      7.37 o
  -3   5   6      415.71      376.57      4.97 o
  -1   5   6     1508.66     1520.36      7.53 o
   1   5   6     3513.12     3725.19     14.86 o
   3   5   6       68.44       79.41      4.30 o
   5   5   6       49.28       39.53      6.19 o
   7   5   6      169.65      180.57     11.71 o
  -8   6   6       36.00       32.30     15.96 o
  -6   6   6      118.77      114.09      8.46 o
  -4   6   6      851.51      865.04     10.25 o
  -2   6   6      193.77      182.00      5.60 o
   0   6   6     2438.55     2571.08     18.10 o
   2   6   6      742.99      761.51      9.58 o
   4   6   6       41.60       44.19      5.61 o
   6   6   6      115.68      122.09     14.22 o
  -7   7   6      107.24      111.30     11.74 o
  -5   7   6      703.91      705.80     10.96 o
  -3   7   6       55.97       48.36      3.66 o
  -1   7   6      264.69      291.60      4.23 o
   1   7   6      280.20      264.02      5.65 o
   3   7   6      360.53      340.77      8.41 o
   5   7   6       19.81       21.27      5.86 o
   7   7   6       32.30       36.09     10.41 o
  -8   8   6        3.35        4.76     10.65 o
  -6   8   6       26.08       18.38      9.77 o
  -4   8   6     1339.24     1237.12     17.93 o
  -2   8   6     1671.04     1684.47     21.66 o
   0   8   6      233.47      232.15      4.71 o
   2   8   6      206.81      210.35      5.26 o
   4   8   6      274.07      269.64     14.34 o
   6   8   6       55.61       54.23      8.60 o
  -7   9   6        0.32        0.75     10.79 o
  -5   9   6      333.34      289.68     12.31 o
  -3   9   6     1295.01     1122.43     29.02 o
  -1   9   6     1100.70     1290.89      9.66 o
   1   9   6      313.37      325.31      5.50 o
   3   9   6       78.58       76.93      5.00 o
   5   9   6       16.35       20.23      5.78 o
   7   9   6       52.69       41.96     10.43 o
  -8  10   6       22.26       25.01     11.43 o
  -6  10   6       62.11       61.34     10.25 o
  -4  10   6      575.10      494.22     14.62 o
  -2  10   6     1454.38     1417.97     19.52 o
   0  10   6     1053.96     1065.13     29.25 o
   2  10   6      437.81      419.66      7.22 o
   4  10   6       87.45       85.77      9.04 o
   6  10   6      139.98      134.56     11.09 o
  -7  11   6      129.77      139.14     12.29 o
  -5  11   6        4.01        6.83      5.99 o
  -3  11   6       97.64      105.23      5.25 o
  -1  11   6      747.63      761.43     19.12 o
   1  11   6      200.91      229.99      5.26 o
   3  11   6      528.78      578.51     13.39 o
   5  11   6        1.99       -3.68      8.60 o
  -6  12   6        2.39       -0.75      9.70 o
  -4  12   6       52.22       50.67      6.05 o
  -2  12   6       81.20       70.14      5.38 o
   0  12   6      170.87      171.80      4.86 o
   2  12   6       54.75       54.26      4.31 o
   4  12   6       33.37       35.42      7.08 o
   6  12   6       16.22       17.40      9.68 o
  -7  13   6      220.83      239.34     14.15 o
  -5  13   6       95.57       89.19      7.35 o
  -3  13   6      179.54      163.45      6.12 o
  -1  13   6       88.64       85.88      7.98 o
   1  13   6      298.62      292.32      7.11 o
   3  13   6      323.63      315.87      9.31 o
   5  13   6       89.85       87.68     10.33 o
  -6  14   6        3.81        9.14     10.41 o
  -4  14   6      245.28      234.26     10.85 o
  -2  14   6      138.59      109.95      6.30 o
   0  14   6      671.76      693.39      9.52 o
   2  14   6      434.52      445.74     17.31 o
   4  14   6      206.50      205.67      9.49 o
   6  14   6       93.92       88.77     11.24 o
  -7  15   6        2.25        0.34     11.25 o
  -5  15   6       11.26       18.11      6.29 o
  -3  15   6       37.66       28.64      6.01 o
  -1  15   6      116.42      127.17      7.41 o
   1  15   6      456.62      456.86     11.70 o
   3  15   6        5.05        6.95      6.68 o
   5  15   6        8.58        7.75      9.77 o
  -6  16   6       41.35       44.19     11.65 o
  -4  16   6      268.84      248.78     11.62 o
  -2  16   6        7.76       15.98      6.19 o
   0  16   6      581.62      536.73     12.84 o
   2  16   6       10.00       25.63     11.37 o
   4  16   6      113.54      126.91      9.16 o
   6  16   6       34.38       30.03     15.10 o
  -5  17   6       29.15       30.40      9.26 o
  -3  17   6       63.61       66.00      6.85 o
  -1  17   6      161.50      173.42      8.15 o
   1  17   6      256.83      249.99     13.19 o
   3  17   6      133.39      112.38     11.11 o
   5  17   6      196.95      183.98     18.41 o
  -6  18   6       36.59       45.06     10.08 o
  -4  18   6       37.19       29.82      7.04 o
  -2  18   6       36.22       43.08      7.05 o
   0  18   6       74.81       68.94      8.82 o
   2  18   6       42.35       40.44      8.26 o
   4  18   6       43.11       47.49     11.10 o
  -5  19   6      106.97      100.12     10.53 o
  -3  19   6      188.42      188.99     10.56 o
  -1  19   6      131.20      155.22      8.11 o
   1  19   6      100.18      103.49      8.02 o
   3  19   6       69.56       63.30     11.56 o
  -6  20   6       80.39       83.30     20.95 o
  -4  20   6        7.53        7.11      7.61 o
  -2  20   6      101.12      107.75      8.29 o
   0  20   6       60.16       53.33      9.41 o
   2  20   6       50.83       58.14      9.46 o
   4  20   6       35.01       40.66     11.20 o
  -5  21   6       40.90       42.00     12.56 o
  -3  21   6       86.03       90.47      8.62 o
  -1  21   6       26.50       35.77      9.16 o
   1  21   6       37.13       41.68     10.05 o
   3  21   6       24.82       23.37      9.62 o
  -4  22   6       64.05       56.50     10.60 o
  -2  22   6      122.90      127.86      9.18 o
   0  22   6       69.46       76.31      9.85 o
   2  22   6       59.94       56.80      9.83 o
  -3  23   6      114.96      126.49      9.34 o
  -1  23   6        6.55       14.83      9.05 o
   1  23   6       62.52       67.69     10.23 o
  -2  24   6      254.83      281.26     15.09 o
   0  24   6       32.98       28.42      9.25 o
  -1  25   6       13.25       13.17      9.64 o
   0  26   6        2.92      -16.80     16.80 o
  -9   1   7      213.12      197.51     14.13 o
  -7   1   7       10.25       23.52     10.29 o
  -5   1   7      264.55      280.10      6.80 o
  -3   1   7      384.70      398.69      7.26 o
  -1   1   7      447.49      451.65      5.15 o
   1   1   7     1414.09     1559.34     25.91 o
   3   1   7      230.49      256.57      6.91 o
   5   1   7      584.88      547.01     12.71 o
   7   1   7       33.26       35.40      8.79 o
  -8   2   7      106.30       99.13     12.47 o
  -6   2   7       25.94       16.00      7.22 o
  -4   2   7     1435.47     1325.78     23.45 o
  -2   2   7      884.97      917.42     11.22 o
   0   2   7      247.29      237.27      8.59 o
   2   2   7       82.00       81.66      3.46 o
   4   2   7      447.36      411.76      8.59 o
   6   2   7      214.75      205.02     10.52 o
  -9   3   7       51.05       25.59     17.50 o
  -7   3   7       27.00       26.94      8.13 o
  -5   3   7      447.98      461.33     11.53 o
  -3   3   7      876.98      815.58      6.18 o
  -1   3   7      647.81      658.06     10.26 o
   1   3   7     2009.55     2074.56     24.53 o
   3   3   7      168.07      174.39      6.04 o
   5   3   7       41.26       37.70      6.22 o
   7   3   7       54.30       50.60      8.81 o
  -8   4   7      247.94      267.39     19.86 o
  -6   4   7       47.60       55.43      7.95 o
  -4   4   7      727.05      699.87     11.87 o
  -2   4   7      533.15      535.55     10.28 o
   0   4   7      888.86      885.21     12.59 o
   2   4   7      308.52      307.63      9.15 o
   4   4   7      116.67      117.04      6.45 o
   6   4   7       32.22       36.21      6.89 o
  -7   5   7       88.67       77.28      8.91 o
  -5   5   7       52.71       57.20      7.27 o
  -3   5   7      299.52      280.55      5.14 o
  -1   5   7      432.64      462.58      5.39 o
   1   5   7     1180.15     1225.92      6.93 o
   3   5   7       29.10       28.26      4.41 o
   5   5   7      176.71      172.05      7.66 o
   7   5   7       28.25       33.54      7.46 o
  -8   6   7       67.69       57.67     17.84 o
  -6   6   7       56.02       65.50      8.23 o
  -4   6   7     2378.03     2242.34     70.64 o
  -2   6   7      485.31      510.12     12.10 o
   0   6   7     1001.52     1064.26     10.77 o
   2   6   7      439.66      432.43      7.48 o
   4   6   7      231.41      235.18      7.51 o
   6   6   7       16.22       21.50      7.11 o
  -7   7   7       40.87       55.13     10.80 o
  -5   7   7      184.82      167.38      9.85 o
  -3   7   7      248.27      223.02      6.75 o
  -1   7   7      124.06      142.62      3.89 o
   1   7   7     1069.62     1100.62     14.92 o
   3   7   7      587.79      635.40     11.85 o
   5   7   7       10.35        6.41      6.09 o
   7   7   7      202.07      208.97     24.07 o
  -8   8   7       23.36       14.57     11.08 o
  -6   8   7      156.17      160.26     14.10 o
  -4   8   7      612.67      576.75      9.93 o
  -2   8   7      620.18      616.84     12.72 o
   0   8   7      605.29      621.22      7.05 o
   2   8   7      511.46      539.49      8.78 o
   4   8   7       95.37       90.04      7.34 o
   6   8   7        2.86        6.82      6.28 o
  -7   9   7       73.61       84.51     11.55 o
  -5   9   7      155.44      150.70      9.56 o
  -3   9   7     1737.14     1553.09     26.66 o
  -1   9   7      312.37      355.44      5.98 o
   1   9   7       79.37       77.18      4.00 o
   3   9   7     1094.45     1090.31     12.77 o
   5   9   7        9.99        6.67      5.81 o
  -8  10   7      102.40       95.10     12.46 o
  -6  10   7       23.58       25.35      9.96 o
  -4  10   7       51.50       43.79      5.75 o
  -2  10   7      111.90      107.59      4.22 o
   0  10   7      544.93      557.36      8.41 o
   2  10   7       23.03       26.71      4.11 o
   4  10   7       16.95       13.73      5.66 o
   6  10   7       19.86       22.77      9.66 o
  -7  11   7       67.92       71.58     11.97 o
  -5  11   7        7.72        1.52      8.63 o
  -3  11   7      137.45      135.97      5.50 o
  -1  11   7       50.53       38.43      3.88 o
   1  11   7      797.20      830.34      7.78 o
   3  11   7       71.98       54.50      5.43 o
   5  11   7       51.16       46.09      9.47 o
  -6  12   7       55.05       64.08     10.37 o
  -4  12   7      180.86      147.97      6.78 o
  -2  12   7      458.78      504.11      8.78 o
   0  12   7      822.26      810.84     14.36 o
   2  12   7     1014.79      970.45     27.89 o
   4  12   7      189.98      196.40     10.86 o
   6  12   7        1.95       10.21     10.01 o
  -7  13   7       94.84      100.90     12.55 o
  -5  13   7       12.53       19.59      9.23 o
  -3  13   7      128.48      107.56      5.76 o
  -1  13   7        0.08        8.20      5.31 o
   1  13   7      376.49      352.35      6.43 o
   3  13   7       91.49       86.72      7.68 o
   5  13   7       18.94       18.95      9.55 o
  -6  14   7       73.04       77.40     10.94 o
  -4  14   7      285.43      231.73      9.64 o
  -2  14   7      107.92       95.81      6.31 o
   0  14   7      151.47      180.94      6.86 o
   2  14   7      105.81      100.33      7.29 o
   4  14   7       41.57       35.18      8.93 o
   6  14   7       16.70       13.89     14.47 o
  -7  15   7       38.11       39.99     17.57 o
  -5  15   7      177.81      181.65     12.34 o
  -3  15   7       64.69       47.02      5.99 o
  -1  15   7       80.17       63.98      6.41 o
   1  15   7      137.83      130.91      8.04 o
   3  15   7       13.95       10.72      6.96 o
   5  15   7      120.48      122.96     11.57 o
  -6  16   7       82.32       95.84     12.28 o
  -4  16   7      255.74      243.70     14.80 o
  -2  16   7       76.69       66.37      6.53 o
   0  16   7       67.99       66.26      6.80 o
   2  16   7       21.47       29.12      9.31 o
   4  16   7       11.56        8.06      9.17 o
   6  16   7      107.06      103.48     16.90 o
  -5  17   7       88.70       94.20      9.40 o
  -3  17   7       70.45       61.88      7.06 o
  -1  17   7       84.58      101.70      7.16 o
   1  17   7      269.53      228.75     11.94 o
   3  17   7       35.69       40.36     10.38 o
   5  17   7       23.13       38.84     16.07 o
  -6  18   7       81.16       87.03     18.01 o
  -4  18   7      305.96      302.05     17.32 o
  -2  18   7        1.68       16.37      6.72 o
   0  18   7      117.21      115.62     12.54 o
   2  18   7       82.75       94.97      8.95 o
   4  18   7       53.49       51.44     15.05 o
  -5  19   7       44.34       42.01      9.43 o
  -3  19   7       45.49       39.33      7.62 o
  -1  19   7       70.18       82.70      7.71 o
   1  19   7       40.78       40.69      8.77 o
   3  19   7      107.14      112.25     21.23 o
  -4  20   7      224.63      216.36     15.58 o
  -2  20   7       76.09       93.33      8.07 o
   0  20   7      230.79      230.17     10.72 o
   2  20   7        6.70        8.99     10.07 o
  -5  21   7       17.09       27.22     16.06 o
  -3  21   7        3.64       14.12     11.51 o
  -1  21   7      281.82      302.33     11.47 o
   1  21   7      274.27      274.47     16.30 o
   3  21   7       40.62       40.73     10.16 o
  -4  22   7       61.15       62.29     10.51 o
  -2  22   7       42.84       38.96      8.21 o
   0  22   7       10.76        4.06      9.02 o
   2  22   7       45.18       41.40      9.86 o
  -3  23   7      120.91      141.54     10.98 o
  -1  23   7       98.30      102.26     14.83 o
   1  23   7       43.36       46.55      9.81 o
  -2  24   7       33.65       29.01      9.48 o
   0  24   7        3.80        7.32      9.63 o
  -1  25   7       11.80       19.34     11.41 o
  -8   0   8      214.78      237.67     20.25 o
  -6   0   8      404.71      370.00     15.84 o
  -4   0   8      636.83      596.95     14.93 o
  -2   0   8       32.91       40.55      5.35 o
   0   0   8       36.22       49.17      3.07 o
   2   0   8      821.96      905.13     28.17 o
   4   0   8      146.82      166.68     12.04 o
   6   0   8       36.82       27.62     12.09 o
  -7   1   8      105.11      112.45     11.79 o
  -5   1   8       73.55       69.78      5.56 o
  -3   1   8      246.99      271.32      5.55 o
  -1   1   8      647.57      660.36      6.29 o
   1   1   8      166.61      147.48      5.06 o
   3   1   8      198.27      196.35      6.38 o
   5   1   8      360.05      379.63     26.29 o
   7   1   8      110.64       91.84      9.48 o
  -8   2   8      116.23      129.03     13.24 o
  -6   2   8       13.91       11.90      7.21 o
  -4   2   8      153.53      138.30      5.28 o
  -2   2   8      836.53      888.52      7.47 o
   0   2   8      447.01      461.03     17.54 o
   2   2   8      130.55      146.85      5.52 o
   4   2   8       49.12       44.60      5.86 o
   6   2   8      124.84      124.08      9.74 o
  -7   3   8      131.16      142.01      9.35 o
  -5   3   8      361.39      400.05      9.29 o
  -3   3   8        5.07        5.86      2.19 o
  -1   3   8      103.85       98.44      3.68 o
   1   3   8     1260.12     1319.51     22.58 o
   3   3   8      184.33      188.69      6.65 o
   5   3   8      242.13      253.94      8.55 o
   7   3   8        8.21       12.97      7.89 o
  -8   4   8        0.87        2.28     11.94 o
  -6   4   8      101.07       93.17      7.97 o
  -4   4   8      169.28      149.19      5.36 o
  -2   4   8      168.04      173.47      3.78 o
   0   4   8      545.02      556.80      5.87 o
   2   4   8      264.18      300.88      6.96 o
   4   4   8       56.33       66.17      6.27 o
   6   4   8       51.28       51.24      7.30 o
  -7   5   8      161.22      211.21     10.44 o
  -5   5   8      320.27      285.54      9.46 o
  -3   5   8      824.79      747.83     23.76 o
  -1   5   8      279.19      275.00      3.85 o
   1   5   8       36.96       44.23      3.02 o
   3   5   8      120.86      113.91      5.35 o
   5   5   8      225.73      223.87      8.70 o
   7   5   8       39.52       27.86     11.78 o
  -8   6   8       10.41        5.82     16.41 o
  -6   6   8      184.98      175.55      9.04 o
  -4   6   8       87.42       93.79      5.22 o
  -2   6   8      278.23      259.34      8.00 o
   0   6   8     1290.02     1431.94     11.88 o
   2   6   8     1998.07     1975.27     16.06 o
   4   6   8       21.37       25.59      5.83 o
   6   6   8      212.26      226.40      9.36 o
  -7   7   8       39.01       42.69     10.68 o
  -5   7   8       85.69       77.07      8.98 o
  -3   7   8      344.41      327.09     12.93 o
  -1   7   8      341.29      362.46      4.98 o
   1   7   8       16.16       17.59      3.53 o
   3   7   8       33.90       36.98      4.89 o
   5   7   8       24.07       28.48      6.67 o
  -8   8   8      101.92      100.61     12.42 o
  -6   8   8      292.31      291.78     12.56 o
  -4   8   8     1076.47     1073.29     40.87 o
  -2   8   8      415.37      386.65      6.15 o
   0   8   8       64.44       71.39      4.44 o
   2   8   8     1065.65     1003.78     33.01 o
   4   8   8      150.68      149.65      7.14 o
   6   8   8      214.21      211.96     13.10 o
  -7   9   8      124.21      147.70     12.26 o
  -5   9   8      199.97      202.58     10.64 o
  -3   9   8      445.20      418.83      6.89 o
  -1   9   8      341.69      355.25      5.53 o
   1   9   8      710.59      753.39      7.26 o
   3   9   8       27.65       19.66      5.79 o
   5   9   8       93.82       97.71      7.27 o
  -8  10   8       38.48       40.37     16.26 o
  -6  10   8       23.03       26.68      9.98 o
  -4  10   8      201.05      186.41      7.37 o
  -2  10   8      146.40      154.81      5.50 o
   0  10   8     1205.75     1321.68     10.21 o
   2  10   8       78.41       73.99      4.81 o
   4  10   8       26.48       22.85      6.06 o
   6  10   8       12.02       13.19     10.03 o
  -7  11   8        9.22       13.18     10.55 o
  -5  11   8       21.92        8.27      8.60 o
  -3  11   8      191.98      191.19      7.30 o
  -1  11   8      452.91      446.86      7.44 o
   1  11   8      735.90      733.96     15.11 o
   3  11   8       18.30       12.84      5.66 o
   5  11   8       79.61       85.03     10.33 o
  -6  12   8        3.70       13.77     11.35 o
  -4  12   8       67.74       77.55      6.92 o
  -2  12   8      109.78      115.26      5.64 o
   0  12   8      111.44       99.15      4.88 o
   2  12   8       89.68       86.62      5.70 o
   4  12   8      167.22      178.34     11.34 o
   6  12   8        2.88       12.53      9.66 o
  -7  13   8       18.80       13.53     11.22 o
  -5  13   8       61.04       73.33      9.96 o
  -3  13   8       72.51       60.46      5.50 o
  -1  13   8      210.55      217.60      6.91 o
   1  13   8      444.20      465.14     24.15 o
   3  13   8      350.61      343.49     10.62 o
   5  13   8       25.08       20.36      9.24 o
  -6  14   8      132.96      139.83     12.04 o
  -4  14   8       13.42       11.41      6.81 o
  -2  14   8       21.49       14.33      5.54 o
   0  14   8      234.69      262.50      6.54 o
   2  14   8      203.61      183.89      8.03 o
   4  14   8        2.27        7.59      9.00 o
   6  14   8        0.64       -0.88     13.64 o
  -5  15   8        3.96        1.24     10.23 o
  -3  15   8       86.54       67.61      8.97 o
  -1  15   8      118.35      102.79      6.88 o
   1  15   8       42.59       47.49      9.19 o
   3  15   8       10.90       16.45      7.26 o
   5  15   8       87.24       76.45     10.74 o
  -6  16   8      103.30      113.19     11.94 o
  -4  16   8       23.00       27.89      7.88 o
  -2  16   8       22.39       24.13      6.15 o
   0  16   8       22.15       24.63      6.35 o
   2  16   8       74.93       81.83     10.24 o
   4  16   8       16.70       17.23     14.01 o
  -5  17   8       85.05      104.07     12.32 o
  -3  17   8       30.48       22.48      8.40 o
  -1  17   8       54.99       61.24      7.14 o
   1  17   8       79.08       82.46      9.99 o
   3  17   8       52.00       44.36     10.45 o
  -4  18   8      113.71       86.55     10.59 o
  -2  18   8      203.48      217.18      8.66 o
   0  18   8      290.16      307.85     10.54 o
   2  18   8       73.29       74.15      8.81 o
   4  18   8       57.96       68.90     17.40 o
  -5  19   8       44.14       50.97     12.14 o
  -3  19   8       24.00       33.57      9.84 o
  -1  19   8       26.61       27.84      7.32 o
   1  19   8        4.50        7.84     10.22 o
   3  19   8      120.48       99.36     12.09 o
  -4  20   8      185.90      199.62     14.63 o
  -2  20   8       72.82       81.98      8.18 o
   0  20   8       93.21       76.98     15.42 o
   2  20   8      126.80      119.69     10.17 o
  -3  21   8       16.72       24.86      9.35 o
  -1  21   8       30.05       37.15      9.07 o
   1  21   8      102.51      105.67     10.01 o
   3  21   8      247.99      253.65     17.43 o
  -4  22   8       42.63       46.78     11.39 o
  -2  22   8      288.73      321.74     18.75 o
   0  22   8      219.29      204.19     24.85 o
   2  22   8       21.64       21.23      9.44 o
  -3  23   8       26.93       31.93      9.78 o
  -1  23   8       35.28       31.18      9.10 o
   1  23   8       25.60       29.25      9.83 o
  -2  24   8      130.99      134.38     13.54 o
   0  24   8        1.77       17.62     10.21 o
  -1  25   8       44.74       27.66     17.31 o
  -7   1   9      146.05      186.04     12.47 o
  -5   1   9      884.01      810.81     11.40 o
  -3   1   9      182.25      188.92      5.48 o
  -1   1   9      505.75      501.06      7.94 o
   1   1   9       57.35       56.73      4.63 o
   3   1   9        1.45        2.31      5.04 o
   5   1   9      127.36      121.87      9.12 o
  -8   2   9      180.06      189.36     14.40 o
  -6   2   9      149.64      174.00      8.68 o
  -4   2   9      871.42      838.55     12.36 o
  -2   2   9      313.82      333.24      5.82 o
   0   2   9      393.33      361.43     14.71 o
   2   2   9      851.82      915.05     11.12 o
   4   2   9        6.23        6.58      5.53 o
   6   2   9      182.35      161.68     12.16 o
  -7   3   9       34.58       29.12      8.34 o
  -5   3   9       41.74       42.16      5.62 o
  -3   3   9      268.96      265.47      6.76 o
  -1   3   9        1.75        3.83      2.78 o
   1   3   9        3.49        5.69      3.95 o
   3   3   9      196.58      176.90      7.62 o
   5   3   9      135.61      137.12      7.65 o
   7   3   9       19.50       24.52     12.58 o
  -8   4   9       95.64       89.69     13.35 o
  -6   4   9        2.76        1.61      7.72 o
  -4   4   9      489.53      440.35      8.47 o
  -2   4   9      323.15      327.46      8.65 o
   0   4   9      408.72      393.78      7.85 o
   2   4   9     1652.36     1711.06     11.91 o
   4   4   9      347.61      362.17      8.74 o
   6   4   9       68.98       78.55      7.79 o
  -7   5   9       55.06       53.95      8.99 o
  -5   5   9      102.53       98.92      7.72 o
  -3   5   9        5.48        7.47      4.58 o
  -1   5   9      725.66      717.63     11.58 o
   1   5   9      181.48      188.58      6.80 o
   3   5   9      273.15      266.16      6.83 o
   5   5   9       58.34       52.90      7.18 o
   7   5   9      101.51       79.35     13.01 o
  -8   6   9       63.88       66.10     16.52 o
  -6   6   9       50.61       59.22      8.16 o
  -4   6   9      111.38      111.34      6.59 o
  -2   6   9       65.64       73.38      4.30 o
   0   6   9       59.91       57.18      4.27 o
   2   6   9      205.15      218.39      7.25 o
   4   6   9       92.76       90.29      6.98 o
   6   6   9       59.46       55.57      7.65 o
  -7   7   9       26.39       36.74     10.55 o
  -5   7   9      463.60      467.04     12.70 o
  -3   7   9     2844.77     2790.36     26.05 o
  -1   7   9        3.71        2.13      3.36 o
   1   7   9     2130.75     2250.46     27.56 o
   3   7   9       58.58       47.70      5.27 o
   5   7   9      209.72      213.24      9.17 o
  -8   8   9       13.53        0.28     10.79 o
  -6   8   9       32.59       28.86      9.53 o
  -4   8   9        2.63        5.35      8.06 o
  -2   8   9      484.01      476.90      8.04 o
   0   8   9     1167.37     1186.04     10.75 o
   2   8   9      200.04      182.16      6.42 o
   4   8   9        1.35        8.23      6.07 o
   6   8   9       53.91       57.76     10.60 o
  -7   9   9       97.12      114.81     11.85 o
  -5   9   9       86.25       91.62      9.73 o
  -3   9   9       68.69       65.57      5.34 o
  -1   9   9      490.70      473.06      6.46 o
   1   9   9     1622.02     1713.04     16.50 o
   3   9   9      190.69      184.39      7.90 o
   5   9   9      106.07      115.13     11.00 o
  -8  10   9        7.12        9.44     16.21 o
  -6  10   9        9.87        7.73      9.83 o
  -4  10   9      127.31      114.93      9.43 o
  -2  10   9      195.51      201.89      5.22 o
   0  10   9       40.58       45.60      4.91 o
   2  10   9       68.22       71.17      4.88 o
   4  10   9       16.29       19.00      6.32 o
   6  10   9       82.42       84.16     11.19 o
  -7  11   9       67.83       56.54     11.55 o
  -5  11   9       36.18       38.02      9.51 o
  -3  11   9      426.98      378.02     10.37 o
  -1  11   9      573.16      558.20     11.35 o
   1  11   9       94.17       88.78      5.75 o
   3  11   9      109.97      107.25     10.95 o
   5  11   9       18.53       16.68      9.42 o
  -6  12   9       70.17       69.65     11.05 o
  -4  12   9        9.18        9.79      8.80 o
  -2  12   9      410.11      350.72     18.08 o
   0  12   9      875.80      809.37     11.89 o
   2  12   9      413.34      425.93     10.59 o
   4  12   9       10.12       13.84      9.02 o
   6  12   9       73.42       85.44     15.03 o
  -7  13   9        3.79        5.82     10.91 o
  -5  13   9       98.50       87.46     10.62 o
  -3  13   9       68.30       79.67      7.54 o
  -1  13   9      127.40      138.73      6.66 o
   1  13   9      169.62      168.25      6.55 o
   3  13   9      144.37      152.23     12.22 o
   5  13   9       15.79       11.88      9.63 o
  -6  14   9       87.11       87.72     11.43 o
  -4  14   9       94.80      122.89     10.85 o
  -2  14   9       32.74       26.41      7.06 o
   0  14   9      337.14      306.44      9.92 o
   2  14   9       55.82       56.39      7.21 o
   4  14   9        5.43        7.07      9.39 o
  -5  15   9       51.24       72.98     11.01 o
  -3  15   9       36.03       33.79      7.49 o
  -1  15   9       37.43       19.11      6.39 o
   1  15   9       94.57       82.94      9.28 o
   3  15   9       11.42       12.51      8.99 o
   5  15   9       12.81        7.43     10.06 o
  -6  16   9        6.88       12.96     10.96 o
  -4  16   9       39.14       38.80     10.81 o
  -2  16   9       29.50       29.56      7.99 o
   0  16   9       12.26       12.14      6.29 o
   2  16   9       63.16       68.39     10.21 o
   4  16   9       65.84       80.89     16.68 o
  -5  17   9       28.64       30.52     11.12 o
  -3  17   9      232.51      257.91     13.18 o
  -1  17   9        8.68       11.48      6.53 o
   1  17   9       34.92       44.07      9.96 o
   3  17   9       50.09       41.29     15.33 o
  -4  18   9      137.35      133.08     12.85 o
  -2  18   9        1.81        4.99      8.25 o
   0  18   9       30.19       25.35      9.85 o
   2  18   9       78.87       84.60      9.07 o
   4  18   9      138.42      137.72     18.83 o
  -5  19   9       91.25      100.99     13.51 o
  -3  19   9      204.14      216.39     14.76 o
  -1  19   9       27.95       22.45      7.42 o
   1  19   9       67.01       65.96     11.42 o
   3  19   9       23.70       40.66     16.17 o
  -4  20   9        2.39        0.08     11.88 o
  -2  20   9       41.43       51.34      9.39 o
   0  20   9       20.97       27.46     12.35 o
   2  20   9      110.73      112.73      9.84 o
  -3  21   9      232.92      239.65     19.30 o
  -1  21   9       20.30       21.11     10.91 o
   1  21   9      153.86      141.88     15.05 o
  -2  22   9       30.85       38.55      9.98 o
   0  22   9      172.21      151.01     29.36 o
   2  22   9       22.38       22.34      9.54 o
  -3  23   9      159.54      169.33     21.78 o
  -1  23   9      117.60      104.45     17.11 o
   1  23   9       87.51       92.13     24.23 o
  -2  24   9       68.39       68.32     12.39 o
  -8   0  10       89.88       92.50     18.67 o
  -6   0  10      328.21      285.42     26.40 o
  -4   0  10     1561.33     1541.40     60.59 o
  -2   0  10      630.31      660.26     10.49 o
   0   0  10      156.66      171.17      8.17 o
   2   0  10      220.57      251.02     12.49 o
   4   0  10      237.71      221.84     13.34 o
   6   0  10      377.13      347.16     18.31 o
  -7   1  10       12.76       24.49     11.29 o
  -5   1  10      280.00      244.01      7.01 o
  -3   1  10      112.45      102.03      5.29 o
  -1   1  10      233.29      239.23      5.34 o
   1   1  10       40.13       43.48      5.71 o
   3   1  10      159.12      162.13      6.69 o
   5   1  10        0.91        4.31      7.41 o
  -8   2  10       27.71       40.59     12.71 o
  -6   2  10       74.65       79.82      7.99 o
  -4   2  10      442.42      435.14      7.64 o
  -2   2  10      144.11      156.21      5.27 o
   0   2  10        6.00       10.78      3.77 o
   2   2  10      273.19      259.36      6.35 o
   4   2  10       35.07       36.87      6.08 o
   6   2  10      102.87       97.98     10.09 o
  -7   3  10        3.55        6.35      8.05 o
  -5   3  10      209.45      192.89      8.40 o
  -3   3  10      469.19      465.88      7.37 o
  -1   3  10      588.37      603.01      9.33 o
   1   3  10      456.94      486.71      7.67 o
   3   3  10      145.89      164.49      8.69 o
   5   3  10        2.49        3.60      6.37 o
  -8   4  10        8.63       16.25     12.05 o
  -6   4  10       78.91       75.46      8.39 o
  -4   4  10       28.78       30.02      5.53 o
  -2   4  10      557.56      571.80      8.66 o
   0   4  10      334.99      322.57     10.40 o
   2   4  10      251.54      250.65      6.55 o
   4   4  10       57.92       71.98      6.11 o
   6   4  10       96.42      100.43      9.68 o
  -7   5  10        3.70        3.07      8.30 o
  -5   5  10       91.44       79.31      7.39 o
  -3   5  10       59.06       64.53      6.06 o
  -1   5  10      129.80      124.79      4.37 o
   1   5  10     1862.88     1951.60     19.42 o
   3   5  10       25.30       18.14      5.38 o
   5   5  10       87.75       98.73      7.85 o
  -8   6  10      254.46      264.01     20.92 o
  -6   6  10       41.79       40.97      8.03 o
  -4   6  10      765.14      720.72     24.00 o
  -2   6  10      213.49      204.15     12.15 o
   0   6  10      741.99      799.87     10.17 o
   2   6  10      268.97      262.04      8.00 o
   4   6  10      154.92      147.92      7.94 o
   6   6  10        0.04        1.63      7.38 o
  -7   7  10       35.33       29.55     10.49 o
  -5   7  10       61.42       69.90     10.91 o
  -3   7  10      438.16      434.34     12.97 o
  -1   7  10      186.70      193.81      5.61 o
   1   7  10      481.71      507.16      9.39 o
   3   7  10      130.95      125.37      6.29 o
   5   7  10       78.88       93.28      7.90 o
  -8   8  10       86.57      101.23     16.55 o
  -6   8  10       51.07       63.19     10.08 o
  -4   8  10     1151.77     1103.23     16.11 o
  -2   8  10      212.74      202.29      5.24 o
   0   8  10     1544.44     1607.69     18.25 o
   2   8  10      291.37      324.26     11.03 o
   4   8  10      263.31      246.68     10.51 o
   6   8  10        8.75        4.26      9.98 o
  -7   9  10       59.03       63.38     10.95 o
  -5   9  10       84.60       90.03      9.70 o
  -3   9  10      191.99      179.79      7.64 o
  -1   9  10       83.95       95.47      5.37 o
   1   9  10      318.18      346.36      7.66 o
   3   9  10       73.68       77.01      7.11 o
   5   9  10       55.36       49.53      7.59 o
  -6  10  10      328.02      360.70     13.71 o
  -4  10  10       95.58       91.35      9.25 o
  -2  10  10      369.07      355.96      6.36 o
   0  10  10     1658.20     1655.17     16.62 o
   2  10  10      307.71      299.30      8.67 o
   4  10  10       35.90       35.21      6.90 o
  -7  11  10      124.27      118.43     12.01 o
  -5  11  10      263.64      267.94     11.97 o
  -3  11  10       66.62       81.86      8.84 o
  -1  11  10       78.86       79.13      5.52 o
   1  11  10      338.94      321.30      7.80 o
   3  11  10       66.64       63.27      7.33 o
   5  11  10       69.07       78.71     10.75 o
  -6  12  10       46.33       54.00     11.05 o
  -4  12  10      109.72      114.34      9.90 o
  -2  12  10       20.63       18.43      5.31 o
   0  12  10       12.54       20.55      4.82 o
   2  12  10       76.56       87.64      7.34 o
   4  12  10       19.80       19.24      9.16 o
  -7  13  10       21.27       19.11     15.24 o
  -5  13  10      280.60      293.79     15.61 o
  -3  13  10       95.01       81.63      9.68 o
  -1  13  10       51.05       43.44      7.01 o
   1  13  10      642.99      600.90     12.92 o
   3  13  10       53.99       57.42      9.47 o
   5  13  10       45.69       54.91     12.77 o
  -6  14  10       23.28       30.91     10.50 o
  -4  14  10        9.11        9.46      9.71 o
  -2  14  10       53.47       58.76      7.45 o
   0  14  10      233.84      207.27      7.27 o
   2  14  10      133.61      123.22      9.04 o
   4  14  10        7.45       13.99     10.19 o
  -5  15  10       28.70       21.17     10.56 o
  -3  15  10       14.73       13.72      9.54 o
  -1  15  10       16.43       18.10      7.24 o
   1  15  10      104.72      104.73      9.85 o
   3  15  10      127.60      140.29     16.73 o
   5  15  10       38.90       44.86     14.75 o
  -6  16  10       17.43       10.09     10.72 o
  -4  16  10       72.05       78.87     11.62 o
  -2  16  10       75.06       89.62      8.58 o
   0  16  10        7.54        3.35      7.26 o
   2  16  10       24.56       38.43      9.80 o
   4  16  10      124.24      127.14     18.85 o
  -5  17  10       19.99       16.00     11.13 o
  -3  17  10      117.62      147.26     12.58 o
  -1  17  10        2.59       -6.69      7.87 o
   1  17  10       20.37       32.42      9.99 o
   3  17  10      186.26      210.85     18.99 o
  -4  18  10       51.61       46.17     12.10 o
  -2  18  10       46.55       50.31      9.17 o
   0  18  10      161.32      140.95     11.07 o
   2  18  10        4.62       16.04      8.43 o
  -5  19  10        0.53        9.11     17.75 o
  -3  19  10       24.69       22.85     12.01 o
  -1  19  10        3.68       -1.36      8.82 o
   1  19  10      163.76      154.20     16.26 o
   3  19  10       16.95       21.29     15.99 o
  -4  20  10       12.74       15.55     12.34 o
  -2  20  10       78.00       85.61      9.67 o
   0  20  10       10.57       20.99     14.42 o
   2  20  10       23.94       37.53      9.23 o
  -3  21  10        8.20       16.08     12.60 o
  -1  21  10       88.42       71.73     16.68 o
   1  21  10       21.92       25.68     12.61 o
  -2  22  10      143.52      145.40     12.92 o
   0  22  10      393.48      387.60     22.68 o
  -3  23  10      113.33      109.54     20.28 o
  -1  23  10       38.88       13.34     15.75 o
  -7   1  11      126.93      132.00     12.26 o
  -5   1  11       54.96       67.97      6.03 o
  -3   1  11      118.51      120.55      5.66 o
  -1   1  11      363.24      378.95      7.95 o
   1   1  11      344.61      302.40     10.98 o
   3   1  11       93.56       93.72      8.08 o
   5   1  11       89.59       97.77      9.23 o
  -8   2  11      136.54      139.66     13.82 o
  -6   2  11       98.13      101.84      8.83 o
  -4   2  11     1228.66     1234.08     18.92 o
  -2   2  11       54.52       57.17      5.03 o
   0   2  11       44.82       42.09      3.34 o
   2   2  11      105.38      100.72      6.30 o
   4   2  11        7.99        5.48      5.99 o
   6   2  11        2.85        8.97      8.57 o
  -7   3  11       25.77       18.43      8.18 o
  -5   3  11       31.76       29.93      5.85 o
  -3   3  11      590.49      627.84     11.62 o
  -1   3  11      312.66      316.23      9.15 o
   1   3  11      352.73      334.14      8.64 o
   3   3  11       48.27       55.97      5.72 o
   5   3  11       75.62       79.99      9.11 o
  -8   4  11       86.60       88.04     14.27 o
  -6   4  11        2.59        5.98      7.75 o
  -4   4  11      361.19      352.98      8.25 o
  -2   4  11      189.47      187.42      7.30 o
   0   4  11      101.20       92.45      5.91 o
   2   4  11      148.73      143.64      6.21 o
   4   4  11        0.64        5.03      5.81 o
   6   4  11       87.40       73.83      9.45 o
  -7   5  11       44.20       57.76      8.83 o
  -5   5  11       44.35       39.82      7.42 o
  -3   5  11      185.99      180.39      7.46 o
  -1   5  11      347.20      353.26      7.02 o
   1   5  11       47.01       43.67      5.38 o
   3   5  11       67.18       58.63      6.16 o
   5   5  11      100.40       98.90      8.44 o
  -6   6  11      149.84      186.93      9.84 o
  -4   6  11      441.63      456.76      9.81 o
  -2   6  11       98.76      113.14      7.41 o
   0   6  11       67.76       72.82      5.57 o
   2   6  11      163.73      163.62      6.63 o
   4   6  11       98.17       98.21      7.84 o
   6   6  11       45.61       45.60     14.02 o
  -7   7  11      106.27       99.27     11.48 o
  -5   7  11       34.64       33.68      9.58 o
  -3   7  11     1219.75     1172.31     16.23 o
  -1   7  11      693.04      705.93     20.65 o
   1   7  11      668.33      668.62     10.87 o
   3   7  11       46.84       55.05      6.25 o
   5   7  11       25.64       13.86      7.44 o
  -8   8  11       51.59       33.11     15.19 o
  -6   8  11        4.03        1.85      9.66 o
  -4   8  11      555.41      553.60     13.47 o
  -2   8  11      120.25      125.34      6.10 o
   0   8  11       89.60       86.12      5.98 o
   2   8  11      397.29      390.10      9.52 o
   4   8  11       45.97       62.02      7.77 o
  -7   9  11       15.32       17.60     10.65 o
  -5   9  11      419.36      442.35     13.34 o
  -3   9  11      131.07      116.45      7.42 o
  -1   9  11      356.11      348.29     14.07 o
   1   9  11       86.19       95.39      6.25 o
   3   9  11       65.36       73.70      7.73 o
   5   9  11       14.84       15.07      7.63 o
  -6  10  11      110.04      102.89     11.01 o
  -4  10  11        0.29        1.40      8.46 o
  -2  10  11        8.74       20.12      5.44 o
   0  10  11       39.10       35.87      5.59 o
   2  10  11      203.29      206.07      7.42 o
   4  10  11       73.18       61.03      7.86 o
  -7  11  11       15.19        8.14     10.85 o
  -5  11  11       79.14       80.57     12.78 o
  -3  11  11      112.26       95.30      9.24 o
  -1  11  11      184.64      182.06      6.55 o
   1  11  11       41.20       43.76      5.94 o
   3  11  11      157.16      170.92      8.95 o
   5  11  11       19.34       28.09     10.66 o
  -6  12  11      193.10      209.80     12.79 o
  -4  12  11      401.49      412.53     13.29 o
  -2  12  11       32.00       24.74      7.00 o
   0  12  11       67.55       62.09      5.88 o
   2  12  11      121.77      135.23      8.14 o
   4  12  11        2.41        6.87      9.61 o
  -5  13  11       33.73       31.91     10.54 o
  -3  13  11       14.24       11.63      9.07 o
  -1  13  11       97.54       86.68      6.91 o
   1  13  11      420.59      415.30      8.91 o
   3  13  11       35.64       42.34      9.46 o
   5  13  11       13.10       14.16     10.04 o
  -6  14  11       79.16       66.51     11.39 o
  -4  14  11        0.76        4.29     10.23 o
  -2  14  11       60.49       53.26      9.80 o
   0  14  11      156.15      164.84      8.31 o
   2  14  11       28.57       41.33      8.89 o
   4  14  11       61.98       46.90     10.88 o
  -5  15  11       88.49       85.40     11.16 o
  -3  15  11       27.65       39.90     10.48 o
  -1  15  11       69.16       57.79      7.40 o
   1  15  11       64.69       70.85      9.34 o
   3  15  11       50.61       55.61     15.57 o
  -4  16  11       26.26       31.98     11.64 o
  -2  16  11      269.36      304.04     13.38 o
   0  16  11       71.30       71.89     10.31 o
   2  16  11      222.55      269.75     18.74 o
   4  16  11       48.73       55.03     17.06 o
  -5  17  11       43.21       38.94     11.97 o
  -3  17  11       19.15       29.97     11.45 o
  -1  17  11        9.62       12.21      9.68 o
   1  17  11      107.99       85.71     14.97 o
   3  17  11       31.96       30.98     15.06 o
  -4  18  11       46.20       49.82     14.15 o
  -2  18  11       11.22       20.24     11.20 o
   0  18  11       86.58       89.97     15.89 o
   2  18  11        9.47       15.48     10.62 o
  -3  19  11        4.11        5.08     11.63 o
  -1  19  11       32.06       35.76     13.27 o
   1  19  11       61.59       65.41     15.89 o
   3  19  11       25.69        8.93     16.35 o
  -4  20  11       91.74      110.14     14.04 o
  -2  20  11      282.43      312.86     15.66 o
   0  20  11      121.55      128.82     17.44 o
   2  20  11        1.53       11.26     14.87 o
  -3  21  11       65.92       76.06     13.24 o
   1  21  11      167.00      148.57     13.11 o
   0  22  11        1.49        6.21     15.60 o
  -8   0  12       86.16       72.60     17.85 o
  -6   0  12      170.34      147.69     10.35 o
  -4   0  12      133.95      137.81      9.80 o
  -2   0  12      492.84      471.48     25.27 o
   0   0  12      256.73      252.51     10.18 o
   2   0  12      387.73      369.97     13.86 o
   4   0  12      109.04      118.43     12.83 o
  -7   1  12      154.88      182.52     13.07 o
  -5   1  12      216.22      209.85      7.41 o
  -3   1  12        1.17        7.02      5.40 o
  -1   1  12       24.51       32.67      6.12 o
   1   1  12      156.16      163.74      7.08 o
   3   1  12       54.84       55.57      7.01 o
   5   1  12        1.98        9.89      8.37 o
  -8   2  12       57.28       60.92     13.05 o
  -6   2  12       21.50       19.78      7.66 o
  -4   2  12       26.16       26.85      5.97 o
  -2   2  12       27.01       27.35      5.27 o
   0   2  12       18.11       20.01      5.84 o
   2   2  12       39.62       39.80      5.19 o
   4   2  12       98.09       86.86      7.63 o
  -7   3  12      236.09      238.75     17.00 o
  -5   3  12       57.76       60.38      6.40 o
  -3   3  12      190.36      202.36      7.01 o
  -1   3  12      114.04      129.56      5.81 o
   1   3  12       28.23       33.03      5.22 o
   3   3  12       61.89       67.12      6.14 o
   5   3  12       40.49       44.42      8.66 o
  -6   4  12       57.02       69.20      8.54 o
  -4   4  12      238.53      267.43      7.71 o
  -2   4  12       16.20       14.54      6.47 o
   0   4  12      452.04      458.67     16.33 o
   2   4  12      334.45      361.22      8.06 o
   4   4  12       41.72       45.11      6.96 o
  -7   5  12        4.42        3.92      8.40 o
  -5   5  12       91.99      102.83      8.28 o
  -3   5  12      230.27      226.33      8.42 o
  -1   5  12      130.93      138.39      6.43 o
   1   5  12      520.58      545.00      8.80 o
   3   5  12      125.32      135.28      6.98 o
   5   5  12      250.32      242.75     12.70 o
  -6   6  12      113.81      131.03     11.37 o
  -4   6  12       79.74       73.59      7.42 o
  -2   6  12     1128.50     1183.02     32.53 o
   0   6  12      904.39      946.26     22.18 o
   2   6  12      180.24      171.70     16.33 o
   4   6  12      236.54      256.40     11.94 o
  -7   7  12       33.14       29.92     10.93 o
  -5   7  12       58.19       55.91      9.72 o
  -3   7  12        4.05        8.73      6.85 o
  -1   7  12       24.28       29.04      5.92 o
   1   7  12      211.82      219.09      7.27 o
   3   7  12       35.97       35.83      6.35 o
   5   7  12      108.10       96.92      8.86 o
  -6   8  12       27.23       23.47     10.40 o
  -4   8  12      238.73      245.12     11.20 o
  -2   8  12      299.27      268.53      8.98 o
   0   8  12       21.51       27.31      6.64 o
   2   8  12      263.34      275.78     10.51 o
   4   8  12       48.40       54.33      8.25 o
  -7   9  12       82.43       88.68     11.37 o
  -5   9  12        3.37       12.96     11.32 o
  -3   9  12      330.05      330.27     12.06 o
  -1   9  12      174.60      169.16      8.20 o
   1   9  12      720.57      754.31     12.52 o
   3   9  12      119.78      122.10      8.59 o
   5   9  12      160.53      140.27     12.60 o
  -6  10  12       72.00       85.49     11.39 o
  -4  10  12      135.71      139.17     10.78 o
  -2  10  12       23.75       20.30      5.73 o
   0  10  12      324.48      342.08      8.43 o
   2  10  12      111.84      109.21      6.96 o
   4  10  12       11.32       19.89      7.64 o
  -7  11  12       45.44       30.82     14.93 o
  -5  11  12       40.37       53.15     10.77 o
  -3  11  12      108.58      110.15     11.19 o
  -1  11  12      137.25      132.40     10.37 o
   1  11  12      326.25      307.69     11.68 o
   3  11  12       62.87       66.70     11.87 o
   5  11  12       82.68       70.14     14.99 o
  -6  12  12        4.18        6.14     10.29 o
  -4  12  12      140.83      130.35     11.15 o
  -2  12  12        4.65        2.46      6.88 o
   0  12  12       38.82       41.92      6.25 o
   2  12  12       11.28       15.89      7.31 o
   4  12  12       23.11       25.49      9.90 o
  -5  13  12       56.84       69.91     13.58 o
  -3  13  12       18.25       18.23      9.66 o
  -1  13  12       31.34       49.99     13.84 o
   1  13  12       12.89        6.66      6.21 o
   3  13  12        6.25       12.65      9.20 o
  -6  14  12       12.73        3.18     10.93 o
  -4  14  12       95.85      120.03     11.53 o
  -2  14  12       64.98       57.25      9.88 o
   0  14  12      217.95      188.76     10.85 o
   2  14  12      154.10      166.95     16.91 o
   4  14  12       39.92       47.52     10.45 o
  -5  15  12       24.27       22.36     11.23 o
  -3  15  12       33.54       28.42     10.41 o
  -1  15  12        9.56        6.24     13.91 o
   1  15  12      213.89      207.71     17.07 o
   3  15  12       30.25       19.47     15.57 o
  -4  16  12       36.60       38.46     11.30 o
  -2  16  12       47.33       60.60     10.89 o
   0  16  12       20.33       24.66      9.38 o
   2  16  12       79.66       93.40     16.66 o
  -5  17  12        6.47        9.75     11.33 o
  -3  17  12        3.01        2.60     10.71 o
  -1  17  12       47.96       44.13     16.43 o
   1  17  12       53.08       44.72     14.43 o
   3  17  12       15.90       14.95     15.78 o
  -4  18  12       40.86       47.74     12.32 o
  -2  18  12       19.71       36.39     15.90 o
   2  18  12       45.79       46.17     15.68 o
  -3  19  12       56.53       53.61     12.13 o
  -1  19  12       14.21       17.99     16.36 o
   1  19  12       97.11       83.14     16.69 o
  -4  20  12       56.41       76.48     18.73 o
  -2  20  12        5.23       10.46     17.42 o
   2  20  12        6.14       20.44     15.57 o
  -3  21  12      104.17      105.55     16.26 o
   1  21  12       75.08       68.74     19.90 o
  -7   1  13        7.61        8.40     11.28 o
  -5   1  13      264.09      260.39      8.46 o
  -3   1  13      423.89      420.06      8.48 o
  -1   1  13      167.00      158.18      5.86 o
   1   1  13      448.56      430.52      8.93 o
   3   1  13       25.53       21.78      7.07 o
   5   1  13       92.99       96.57      9.67 o
  -6   2  13       65.03       60.92      8.44 o
  -4   2  13      215.51      221.23      7.80 o
  -2   2  13      161.34      157.73      6.27 o
   0   2  13      273.19      278.53      7.70 o
   2   2  13       57.58       53.51      5.66 o
   4   2  13      230.70      230.99      9.34 o
  -7   3  13       31.49       31.47      8.90 o
  -5   3  13      162.67      163.39      7.62 o
  -3   3  13       60.53       66.93      6.36 o
  -1   3  13      396.30      375.81     11.02 o
   1   3  13       35.09       35.83      6.29 o
   3   3  13        4.20        5.65      5.78 o
   5   3  13       20.47       30.64      8.80 o
  -6   4  13      198.03      209.38     10.17 o
  -4   4  13      390.85      408.14     11.31 o
  -2   4  13       69.56       73.31      7.53 o
   0   4  13      643.80      672.73     13.90 o
   2   4  13       92.48      102.62      6.53 o
   4   4  13      129.93      138.62      8.74 o
  -7   5  13      104.86      108.13      9.66 o
  -5   5  13       29.21       27.01      7.93 o
  -3   5  13      461.00      527.45     17.65 o
  -1   5  13      671.80      674.41     11.41 o
   1   5  13      224.85      224.76      8.88 o
   3   5  13      115.71      117.09      7.25 o
   5   5  13       40.30       46.43      7.94 o
  -6   6  13       16.19       16.74     10.33 o
  -4   6  13       87.83       83.62      7.82 o
  -2   6  13       50.36       52.93      6.42 o
   0   6  13      617.67      635.38     15.45 o
   2   6  13      184.22      178.93      7.73 o
   4   6  13       56.02       58.88      8.14 o
  -7   7  13       51.80       52.66     11.16 o
  -5   7  13       18.77       18.07      9.98 o
  -3   7  13      302.26      290.72      9.45 o
  -1   7  13      951.40      858.71     19.67 o
   1   7  13       51.77       54.29      7.62 o
   3   7  13      329.77      343.53     32.23 o
   5   7  13       24.53       28.99      8.22 o
  -6   8  13      273.74      295.03     14.75 o
  -4   8  13      124.71      140.35     10.71 o
  -2   8  13      135.93      128.66      6.82 o
   0   8  13        2.75        6.51      6.91 o
   2   8  13      225.51      225.28      7.99 o
   4   8  13        3.00       -0.81      8.07 o
  -7   9  13       10.59        1.96     10.70 o
  -5   9  13      144.67      123.47     11.39 o
  -3   9  13       28.09       43.14      6.30 o
  -1   9  13       77.57       75.39      7.64 o
   1   9  13       46.60       46.31      7.98 o
   3   9  13       87.89       88.51      8.96 o
   5   9  13       65.39       52.02     17.87 o
  -6  10  13       22.97       28.97     11.01 o
  -4  10  13      213.86      226.63     12.09 o
  -2  10  13       29.93       27.95      6.25 o
   0  10  13      172.09      174.12      8.77 o
   2  10  13      155.53      178.13      9.34 o
   4  10  13      105.96      100.50      9.30 o
  -5  11  13       48.16       66.87     10.68 o
  -3  11  13       39.27       37.63      9.95 o
  -1  11  13       98.23       84.53      7.73 o
   1  11  13       11.58       11.59      7.62 o
   3  11  13       27.33       22.67      7.97 o
  -6  12  13       58.11       62.77     11.63 o
  -4  12  13      149.54      151.01     12.04 o
  -2  12  13       44.94       46.75      7.74 o
   0  12  13      120.70      123.30      8.39 o
   2  12  13       73.63       87.35      8.30 o
   4  12  13       82.71      108.91     11.55 o
  -5  13  13       94.89       81.74     11.87 o
  -3  13  13      240.42      240.95     12.37 o
  -1  13  13        2.84       17.19     14.44 o
   1  13  13        7.06        2.89      7.34 o
   3  13  13        8.68        4.97      9.47 o
  -4  14  13       22.40       30.97     10.96 o
  -2  14  13       20.61       30.26     15.65 o
   0  14  13       97.51      100.75     15.51 o
   2  14  13       29.17       44.69     14.97 o
   4  14  13      194.98      179.30     23.81 o
  -5  15  13       28.83       31.78     11.61 o
  -3  15  13      143.19      164.02     12.51 o
  -1  15  13      189.84      181.68     21.71 o
   3  15  13       42.76       32.24     15.24 o
  -4  16  13       64.08       67.78     11.67 o
  -2  16  13       74.90       65.10     16.35 o
   0  16  13      138.25      120.21     17.19 o
   2  16  13       35.60       35.19     15.20 o
  -5  17  13       49.42       61.00     17.38 o
  -3  17  13       48.62       52.43     11.60 o
  -1  17  13       61.01       67.55     17.15 o
   3  17  13       23.53       22.76     16.37 o
  -4  18  13       84.18       84.04     13.14 o
  -2  18  13       18.56        2.37     16.44 o
   2  18  13       16.08       29.08     15.06 o
  -3  19  13        5.34        5.38     11.30 o
  -2  20  13      140.18      130.56     20.32 o
  -6   0  14       20.05       25.51      9.84 o
  -4   0  14      693.81      721.93     29.88 o
  -2   0  14       12.64       14.07      8.14 o
   0   0  14     1180.30     1171.24     17.33 o
   2   0  14       94.61       96.90     10.05 o
   4   0  14       43.40       53.18     20.78 o
  -7   1  14       22.95       27.91     11.80 o
  -5   1  14       18.11       14.05      6.93 o
  -3   1  14       20.71       24.26      6.32 o
  -1   1  14      120.33      115.56      7.26 o
   1   1  14      125.18      130.88      7.58 o
   3   1  14      217.12      231.22      8.51 o
   5   1  14       18.56       36.59     20.19 o
  -6   2  14        3.20        3.62      8.51 o
  -4   2  14      429.10      437.90      9.58 o
  -2   2  14      264.01      265.11      8.67 o
   0   2  14      320.36      318.63      8.51 o
   2   2  14        1.90       11.36      6.25 o
   4   2  14        5.77        8.70      7.25 o
  -7   3  14        1.40       10.38     11.46 o
  -5   3  14      113.34      116.02      7.62 o
  -3   3  14       20.46       21.48      6.39 o
  -1   3  14      145.96      166.33      7.46 o
   1   3  14      443.91      459.34     10.53 o
   3   3  14       89.64       99.39      8.45 o
  -6   4  14      117.03      121.85      9.69 o
  -4   4  14      209.12      222.25      8.33 o
  -2   4  14      285.39      288.54      8.11 o
   0   4  14       22.83       28.47      6.71 o
   2   4  14        0.48        3.72      7.07 o
   4   4  14      157.66      145.61      9.02 o
  -7   5  14       75.26       83.69     11.44 o
  -5   5  14       51.77       58.62     12.52 o
  -3   5  14      624.04      633.46     14.65 o
  -1   5  14      268.79      282.74     10.12 o
   1   5  14      309.06      286.97      8.71 o
   3   5  14       51.95       35.89      7.89 o
  -6   6  14        3.86       -0.21     10.68 o
  -4   6  14      131.67      147.49      9.18 o
  -2   6  14      535.82      528.95     15.30 o
   0   6  14      159.06      156.70      7.81 o
   2   6  14        5.16       19.16      7.66 o
   4   6  14       10.33       10.76      8.13 o
  -7   7  14        7.42        8.67     11.07 o
  -5   7  14       41.92       44.71     10.87 o
  -3   7  14        7.82        9.85      7.58 o
  -1   7  14       11.55       11.02      7.49 o
   1   7  14       13.46       14.41      7.58 o
   3   7  14       96.01       85.52     10.39 o
   5   7  14       74.63       75.94     17.53 o
  -6   8  14      176.59      206.42     12.96 o
  -4   8  14       98.10       93.11     11.19 o
  -2   8  14      189.68      183.36      7.76 o
   0   8  14      176.83      178.44      7.75 o
   2   8  14      248.07      251.21      9.89 o
   4   8  14       51.19       32.47      8.43 o
  -5   9  14       14.21       18.44     10.35 o
  -3   9  14      177.98      182.49     12.64 o
  -1   9  14       61.01       53.65      7.95 o
   1   9  14      104.75      103.00      8.94 o
   3   9  14      183.81      194.52     12.13 o
  -6  10  14       11.65       11.20     11.08 o
  -4  10  14       84.77       86.20     11.09 o
  -2  10  14       98.38       93.52      8.01 o
   0  10  14        8.00        6.95      7.54 o
   2  10  14      162.10      142.54      9.20 o
   4  10  14      173.09      190.00     31.16 o
  -5  11  14       76.32       64.47     11.28 o
  -3  11  14       40.49       41.12     10.32 o
  -1  11  14       43.50       47.37      6.71 o
   1  11  14       88.37       83.57      8.78 o
   3  11  14      151.38      136.36     11.91 o
  -6  12  14        6.90        6.47     11.02 o
  -4  12  14        2.81        8.47     10.76 o
  -2  12  14       43.84       42.69     10.03 o
   0  12  14       67.73       61.27      8.22 o
   2  12  14       46.15       55.95      9.87 o
   4  12  14        8.19        9.58     10.84 o
  -5  13  14       17.53       12.96     10.85 o
  -3  13  14       85.38       81.16     11.06 o
  -1  13  14       16.86       23.10      8.33 o
   1  13  14       74.80       59.02     10.99 o
   3  13  14        9.33       11.85     12.86 o
  -4  14  14      193.55      203.12     13.22 o
  -2  14  14      175.07      193.02     18.82 o
   0  14  14       88.00       89.07     11.08 o
  -5  15  14      117.23      111.38     18.33 o
  -3  15  14       10.78        3.54     10.24 o
  -1  15  14       11.48       22.66      8.29 o
  -4  16  14       49.51       46.94     11.75 o
  -2  16  14      138.04      118.37     18.81 o
  -3  17  14        9.43      -16.12     16.12 o
  -1  17  14      136.28      152.44     18.14 o
  -4  18  14       87.31       85.21     18.06 o
  -2  18  14        9.81       23.31     16.42 o
  -2  20  14       85.82       83.92     18.20 o
  -7   1  15       56.27       53.67     12.32 o
  -5   1  15       66.10       59.81      7.70 o
  -3   1  15      460.23      474.94      9.76 o
  -1   1  15      364.92      363.93      9.01 o
   1   1  15      137.47      153.58     10.95 o
   3   1  15       88.22       98.27      8.24 o
   5   1  15       13.33       11.63     19.99 o
  -6   2  15       13.92       15.20      8.94 o
  -4   2  15       77.62       86.10      7.86 o
  -2   2  15       72.53       79.92      7.02 o
   0   2  15      151.79      153.70      7.79 o
   2   2  15        3.96        7.06      6.67 o
   4   2  15       30.74       42.11      7.36 o
  -7   3  15       36.26       27.45     12.24 o
  -5   3  15       27.27       35.09      7.27 o
  -3   3  15      312.55      324.41     10.80 o
  -1   3  15       36.86       36.57      6.77 o
   1   3  15       30.92       36.32      7.09 o
   3   3  15       38.43       45.81      7.54 o
  -6   4  15      301.88      308.80     11.49 o
  -4   4  15       49.12       61.02      8.86 o
  -2   4  15      162.57      164.04     13.51 o
   0   4  15       45.39       55.53      7.46 o
   2   4  15       12.38        8.70      6.91 o
   4   4  15       48.78       40.68     14.46 o
  -7   5  15       21.17       17.40     15.01 o
  -5   5  15        2.64        6.37     10.50 o
  -3   5  15       53.44       67.19      8.69 o
  -1   5  15       19.47       21.76      6.75 o
   1   5  15       41.74       53.37      7.22 o
   3   5  15        0.44       -2.44      7.73 o
  -6   6  15       14.61        9.27     11.22 o
  -4   6  15      137.64      145.82      9.36 o
  -2   6  15      131.97      125.89      8.83 o
   0   6  15       60.40       66.10      7.37 o
   2   6  15      221.40      221.59     16.73 o
   4   6  15        3.04       -6.40      9.16 o
  -7   7  15       29.39       34.75     15.58 o
  -5   7  15      259.83      300.72     13.94 o
  -3   7  15      156.32      169.08      9.98 o
  -1   7  15       30.15       32.88      7.08 o
   1   7  15      126.38      125.77      9.75 o
   3   7  15      141.32      116.03     11.28 o
  -6   8  15       57.44       80.07     12.10 o
  -4   8  15      177.35      185.98     12.27 o
  -2   8  15      227.06      212.48     13.74 o
   0   8  15        0.15        6.55      7.05 o
   2   8  15      120.85      123.22      9.03 o
   4   8  15        0.49        3.86     13.76 o
  -5   9  15       23.50       18.33     10.42 o
  -3   9  15      134.83      126.21      7.51 o
  -1   9  15      190.70      176.79      8.28 o
   1   9  15      104.12       98.04      9.11 o
   3   9  15       46.99       46.19     10.64 o
  -6  10  15       32.24       33.37     11.51 o
  -4  10  15       57.68       56.70     10.90 o
  -2  10  15       27.87       21.57      7.50 o
   0  10  15       51.94       51.75      7.47 o
   2  10  15       82.05       89.57      8.86 o
  -5  11  15       74.73       82.14     11.76 o
  -3  11  15       23.22       20.52     10.38 o
  -1  11  15       61.79       61.62      7.24 o
   1  11  15       16.96       10.54      8.45 o
   3  11  15       76.77       77.20     11.10 o
  -4  12  15        8.94       19.64     10.50 o
  -2  12  15      273.58      272.22     44.85 o
   0  12  15       42.60       28.29     10.64 o
   2  12  15      120.20      115.22     11.31 o
  -5  13  15      137.52      146.34     12.68 o
  -3  13  15      179.46      178.19     18.71 o
  -1  13  15       63.75       68.98      9.10 o
   1  13  15        3.29       -3.73     14.86 o
   3  13  15       53.40       56.11     16.02 o
  -4  14  15      131.02      116.86     12.83 o
  -2  14  15       22.96       43.01     17.04 o
   0  14  15       45.43       38.38     10.85 o
  -5  15  15      123.68      153.26     19.39 o
  -3  15  15       89.53       71.70     18.06 o
  -1  15  15      324.57      292.10     30.49 o
  -4  16  15      106.79      141.37     18.73 o
  -2  16  15       26.92       28.12     16.49 o
  -3  17  15       73.54       73.59     19.37 o
  -1  17  15       90.28       87.25     17.73 o
  -2  18  15       58.71       53.28     17.84 o
  -6   0  16       62.35       48.75     11.50 o
  -4   0  16      185.96      185.49     12.65 o
  -2   0  16      787.35      814.64     20.78 o
   0   0  16      184.89      178.76     11.78 o
   2   0  16       47.50       60.75     10.52 o
   4   0  16      528.58      497.97     25.02 o
  -5   1  16       13.23       15.28      7.66 o
  -3   1  16       77.01       83.78      7.70 o
  -1   1  16       44.51       59.79      7.24 o
   1   1  16      406.65      400.05     12.47 o
   3   1  16       83.10       92.59     11.01 o
  -6   2  16       31.69       36.37      9.58 o
  -4   2  16       44.64       49.01      7.80 o
  -2   2  16      487.59      535.61     19.00 o
   0   2  16       68.46       80.41      7.67 o
   2   2  16        6.21        9.51      7.13 o
   4   2  16       23.92       27.35     13.23 o
  -5   3  16       88.68      104.99      8.35 o
  -3   3  16       82.72      102.15      9.59 o
  -1   3  16       28.63       29.18      7.27 o
   1   3  16      246.44      243.52      9.16 o
   3   3  16      270.03      245.90      9.57 o
  -6   4  16       70.32       67.32     12.02 o
  -4   4  16       25.84       30.29      9.03 o
  -2   4  16      178.22      174.75     12.10 o
   0   4  16       95.27       96.89      7.62 o
   2   4  16        8.10       10.46      7.21 o
  -7   5  16       84.29       72.70     16.36 o
  -5   5  16       40.08       47.62     11.39 o
  -3   5  16       38.34       41.22      9.01 o
  -1   5  16      255.56      244.33      8.87 o
   1   5  16        3.64        5.14      7.09 o
   3   5  16       31.86       35.97      7.92 o
  -6   6  16      143.23      152.45     12.74 o
  -4   6  16      256.08      271.69     12.07 o
  -2   6  16       13.45       12.03      8.12 o
   0   6  16       28.41       26.89      7.26 o
   2   6  16       11.52       26.15      7.44 o
  -5   7  16       12.20       13.42     11.09 o
  -3   7  16      123.28      123.31      8.76 o
  -1   7  16      122.86      114.30      7.99 o
   1   7  16       42.08       44.31      7.85 o
   3   7  16       32.12       30.92     10.16 o
  -6   8  16       18.90       19.14     11.31 o
  -4   8  16      160.49      175.42     24.22 o
  -2   8  16        5.32        2.20      7.79 o
   0   8  16       15.45       15.94      7.07 o
   2   8  16      213.61      190.27     10.29 o
  -5   9  16        0.90        4.08     11.18 o
  -3   9  16       19.61       21.83      7.77 o
  -1   9  16      112.78       86.84      8.05 o
   1   9  16      110.92       97.39      9.65 o
   3   9  16       68.11       52.19     10.78 o
  -4  10  16      180.76      196.30     13.43 o
  -2  10  16       49.56       45.25     10.57 o
   0  10  16       64.23       56.49      7.78 o
   2  10  16      131.17      120.72     11.64 o
  -5  11  16       47.02       49.44     11.31 o
  -3  11  16       21.12       22.84     15.18 o
  -1  11  16        6.62       15.74      8.69 o
   1  11  16        4.58        4.54      8.72 o
   3  11  16        3.82       -6.95     14.07 o
  -4  12  16       30.77       36.68     11.43 o
  -2  12  16       70.88       69.14     11.21 o
   0  12  16       21.41       29.09      9.20 o
   2  12  16       84.44       98.89     15.91 o
  -5  13  16       72.57       71.75     17.22 o
  -3  13  16      172.08      160.99     19.83 o
  -1  13  16       82.97       85.19      9.34 o
   1  13  16       21.57        1.62     14.65 o
  -4  14  16      365.04      356.65     22.35 o
  -2  14  16      103.02       99.01     19.23 o
   0  14  16       15.62       29.12     11.50 o
  -3  15  16        5.26        1.64     17.34 o
  -1  15  16       48.84       29.89     15.87 o
  -2  16  16       15.65        8.17     16.42 o
   0  16  16       90.26       75.93     17.97 o
  -1  17  16        5.32       -3.13     15.94 o
  -5   1  17       17.84       13.42      8.07 o
  -3   1  17      222.41      238.28     13.27 o
  -1   1  17      304.20      316.40     12.26 o
   1   1  17       82.01       86.58      7.87 o
   3   1  17      270.71      250.46      9.99 o
  -6   2  17      112.81      114.81     10.63 o
  -4   2  17       87.85       97.36      8.75 o
  -2   2  17      214.83      221.18      9.25 o
   0   2  17      405.83      387.89     10.16 o
   2   2  17       69.14       57.54      8.12 o
  -5   3  17      196.40      196.69     11.04 o
  -3   3  17       10.29       13.14     10.86 o
  -1   3  17       32.24       34.53      7.64 o
   1   3  17        1.86        4.78      7.42 o
   3   3  17       51.00       49.32      8.04 o
  -6   4  17        9.56       20.00     11.54 o
  -4   4  17       36.39       35.27      9.35 o
  -2   4  17       30.23       44.25      7.57 o
   0   4  17       54.93       50.20      7.91 o
   2   4  17        3.82        5.67      7.52 o
  -5   5  17        2.72        3.82     11.25 o
  -3   5  17       30.15       33.50      9.18 o
  -1   5  17       13.64       10.13      7.57 o
   1   5  17       42.70       35.89      7.70 o
   3   5  17       19.73        9.11     15.25 o
  -6   6  17       82.10       88.50     12.60 o
  -4   6  17       12.50       17.97      9.22 o
  -2   6  17       24.73       18.49      8.57 o
   0   6  17       28.22       26.81      7.50 o
   2   6  17       47.62       45.84      7.84 o
  -5   7  17       31.74       33.79     11.67 o
  -3   7  17      141.89      114.47     10.17 o
  -1   7  17       10.37       11.41      7.43 o
   1   7  17       80.42       79.29      8.27 o
  -4   8  17       77.93       84.07     12.20 o
  -2   8  17       27.61       27.46      8.46 o
   0   8  17       13.53       10.73      7.45 o
   2   8  17       88.78       91.78      8.28 o
  -5   9  17       56.79       47.04     12.15 o
  -3   9  17       53.90       46.20     10.49 o
  -1   9  17       82.38       67.14      8.01 o
   1   9  17       72.45       69.68     10.62 o
  -4  10  17       12.28       22.69     15.83 o
  -2  10  17       87.43       78.99     19.20 o
   0  10  17       44.16       40.34      7.80 o
   2  10  17       21.33       14.07     10.05 o
  -5  11  17       20.93       48.92     17.83 o
  -3  11  17      151.98      128.42     19.11 o
  -1  11  17      133.51      119.99     10.39 o
   1  11  17        3.01        4.07      8.25 o
  -2  12  17       21.19       22.51     10.82 o
   0  12  17       65.86       58.05     15.07 o
   2  12  17       31.03       22.18     15.32 o
  -3  13  17      129.97      108.99     18.91 o
  -1  13  17      123.08       97.65     10.22 o
  -2  14  17        1.14       13.80     11.55 o
   0  14  17      122.02      106.12     13.21 o
  -1  15  17      108.80       82.75     19.02 o
  -6   0  18      283.79      327.01     24.29 o
  -4   0  18       12.96       12.72     12.64 o
  -2   0  18      581.61      608.31     16.89 o
   0   0  18      292.62      264.92     17.56 o
   2   0  18      108.56      111.69     12.23 o
  -5   1  18       14.82       16.18      8.50 o
  -3   1  18       48.40       41.17     12.14 o
  -1   1  18       21.20       26.23      7.80 o
   1   1  18       49.68       47.21      7.97 o
  -6   2  18      104.63      102.83     13.39 o
  -4   2  18       78.84       84.65     10.62 o
  -2   2  18       89.69      111.76      8.68 o
   0   2  18      107.77      107.18      8.66 o
   2   2  18       67.69       70.80      8.56 o
  -5   3  18       18.20       18.73      9.56 o
  -3   3  18       85.73       89.52      9.91 o
  -1   3  18      107.33      114.41      8.70 o
   1   3  18       83.71       88.69      8.27 o
  -4   4  18       19.88       25.96     11.47 o
  -2   4  18       63.90       69.87      8.29 o
   0   4  18       36.03       36.45      7.70 o
   2   4  18        3.68        1.69      7.79 o
  -5   5  18        1.81        3.40     11.73 o
  -3   5  18       66.94       63.29      9.46 o
  -1   5  18       25.40       14.81      7.93 o
   1   5  18       85.94       86.48      8.36 o
  -4   6  18        0.22       16.17     11.22 o
  -2   6  18       46.70       35.29      7.94 o
   0   6  18        2.60        4.00      7.68 o
   2   6  18       24.84       29.66     10.09 o
  -5   7  18       24.29       41.41     18.24 o
  -3   7  18       10.49       11.39      8.83 o
  -1   7  18       25.49       21.32      8.08 o
   1   7  18       17.03       22.92      7.87 o
  -4   8  18       66.89       59.89     18.12 o
  -2   8  18       43.55       42.59      8.03 o
   0   8  18       15.63        8.98      7.67 o
   2   8  18      140.78      107.91     17.13 o
  -5   9  18       39.10       38.10     17.38 o
  -3   9  18       23.01       16.10     10.82 o
  -1   9  18       21.63       22.13      7.76 o
   1   9  18        0.46        1.98      8.30 o
  -2  10  18       91.94       98.23     10.32 o
   0  10  18       12.02       12.03      7.62 o
  -3  11  18       83.59       87.77     18.75 o
  -1  11  18      108.26      101.96     10.46 o
   1  11  18        8.09        3.97     10.50 o
  -2  12  18       21.95       32.89     12.17 o
   0  12  18       19.02       11.55     10.70 o
  -1  13  18       52.91       40.48      9.77 o
  -5   1  19      117.11      148.22     12.88 o
  -3   1  19      195.73      198.99     14.19 o
  -1   1  19      108.69      103.75      8.46 o
   1   1  19      363.81      326.07     17.98 o
  -4   2  19        2.21        8.22     11.34 o
  -2   2  19      307.43      304.10     10.44 o
   0   2  19       39.75       24.49      8.20 o
  -5   3  19       77.17       97.33     21.45 o
  -3   3  19       29.63       21.91      9.57 o
  -1   3  19       20.20       11.81      8.02 o
   1   3  19      193.05      179.17      9.30 o
  -4   4  19       43.58       30.88     11.55 o
  -2   4  19       85.06       83.51      8.71 o
   0   4  19       65.08       61.94      8.30 o
  -5   5  19        8.98        4.08     19.67 o
  -3   5  19        4.45        6.62      8.77 o
  -1   5  19       20.69        9.38      7.98 o
   1   5  19       33.96       36.01     10.89 o
  -4   6  19       54.20       63.95     12.46 o
  -2   6  19       30.41       28.46      8.18 o
   0   6  19      133.19      107.88      9.00 o
  -3   7  19        4.78        0.78      8.75 o
  -1   7  19       38.15       37.69      8.34 o
   1   7  19       18.39       11.84     15.91 o
  -2   8  19       31.64       28.32      8.53 o
   0   8  19       12.42        9.47      8.93 o
  -1   9  19        9.82       13.55      7.88 o
  -2  10  19       30.65       14.62     14.91 o
   0  10  19       21.79       11.48     13.57 o
  -2   0  20      300.20      259.94     14.84 o
  -3   1  20       60.29       80.88     13.56 o
  -1   1  20       33.28       27.96      8.28 o
  -4   2  20       90.00      107.28     13.95 o
  -2   2  20        2.23       10.23      8.22 o
  -3   3  20       18.15       24.49     11.40 o
  -1   3  20       17.82       10.33      7.98 o
  -4   4  20       22.75       24.70     18.86 o
  -2   4  20       22.37       19.45     10.97 o
  -3   5  20       36.39       31.24     11.47 o
  -1   5  20        3.77      -10.60     15.99 o
  -4   6  20       89.76       85.29     17.85 o
  -2   6  20       57.23       43.62     10.58 o
  -3   7  20        7.90       11.00     10.37 o
  -1   7  20       26.78       38.32     14.90 o
  -2   8  20        8.95      -12.43     14.54 o
  -1   9  20       73.36       56.04     13.48 o
 
